# Supplementary material for: Genetically predicted levels of circulating cytokines and the risk of six immune skin diseases: a two-sample Mendelian randomization study
Source: Front Immunol. 2023 Oct 26;14:1240714. doi: 10.3389/fimmu.2023.1240714 (PMC10637377; doi:10.3389/fimmu.2023.1240714)
Supplement: Supplementary file 1 [file Table_1.xlsx]

## Sheet: Table S1
Supplementary Table S1. The sample size for each cytokines analysized in this study acquired from the GWAS on circulating cytokines
Cytokines	Abbreviation	Sample size	Number
Chemokines
Macrophage inflammatory protein-1β (CCL4)	MIP1b	8243.01	GCST004433
Eotaxin (CCL11)	Eotaxin	8153.01	GCST004460
Monocyte chemotactic protein-1 (CCL2)	MCP1	8293.01	GCST004438
Monokine induced by interferon-gamma (CXCL9)	MIG	3685.01	GCST004435
Interferon gamma-induced protein 10 (CXCL10)	IP10	3685.01	GCST004440
Cutaneous T-cell attracting (CCL27)	CTACK	3631	GCST004420
Regulated on Activation, Normal T Cell Expressed and Secreted (CCL5)	RANTES	3421	GCST004431
Macrophage inflammatory protein-1α (CCL3)	MIP1a	3522.01	GCST004434
Growth regulated oncogene-α (CXCL1)	GROa	3505	GCST004457
Stromal cell-derived factor-1 alpha (CXCL12)	SDF1a	5998	GCST004427
Monocyte specific chemokine 3 (CCL7)	MCP3	843	GCST004437
Growth factors
Stem cell growth factor beta	SCGFb	3682.01	GCST004428
Platelet derived growth factor BB	PDGFbb	8293.01	GCST004432
Stem cell factor	SCF	8290.01	GCST004429
Granulocyte colony-stimulating factor	GCSF	7904.01	GCST004458
Vascular endothelial growth factor	VEGF	7118.01	GCST004422
Hepatocyte growth factor	HGF	8292.01	GCST004449
Macrophage colony-stimulating factor	MCSF	839.98	GCST004436
Beta nerve growth factor	bNGF	3531	GCST004421
Basic fibroblast growth factor	FGFBasic	7565.01	GCST004459
Interleukins
Interleukin-10	IL-10	7681.01	GCST004440
Interleukin-12p70	IL-12p70	8270.01	GCST004439
Interleukin-13	IL-13	3557.01	GCST004443
Interleukin-16	IL-16	3483.01	GCST004430
Interleukin-17	IL-17	7760	GCST004442
Interleukin-18	IL-18	3636	GCST004441
Interleukin-1-beta	IL-1b	3309.01	GCST004448
Interleukin-1 receptor antagonist	IL1ra	3638.01	GCST004447
Interleukin-2	IL-2	3475.01	GCST004455
Interleukin-2 receptor, alpha subunit	IL2ra	3677.01	GCST004454
Interleukin-4	IL-4	8124.01	GCST004453
Interleukin-5	IL-5	3364.01	GCST004452
Interleukin-6	IL-6	8189.01	GCST004446
Interleukin-7	IL-7	3409.01	GCST004451
Interleukin-8 (CXCL8)	IL-8	3526.01	GCST004445
Interleukin-9	IL-9	3634.01	GCST004450
Others
TNF-related apoptosis inducing ligand	TRAIL	8186.01	GCST004424
Interferon-gamma	IFNg	7701.01	GCST004456
Macrophage migration inhibitory factor (glycosylation-inhibiting factor)	MIF	3494.01	GCST004423
Tumor necrosis factor-alpha	TNFa	3454	GCST004426
Tumor necrosis factor-beta	TNFb	1559	GCST004425

## Sheet: Table S2
Supplementary Table S2. overview of the GWAS summary statistics of the 6 immune skin diseases
Disease	Cases	Controls	Populations	Download link
Alopecia areata	682	361140	Europeans	https://storage.googleapis.com/finngen-public-data-r9/summary_stats/finngen_R9_L12_ALOPECAREATA.gz
Chloasma	95	329 443	Europeans	https://storage.googleapis.com/finngen-public-data-r9/summary_stats/finngen_R9_L12_CHLOASMA.gz
Hidradenitis suppurativa	931	361140	Europeans	https://storage.googleapis.com/finngen-public-data-r9/summary_stats/finngen_R9_L12_HIDRADENITISSUP.gz
Lichen planus	3597	364071	Europeans	https://storage.googleapis.com/finngen-public-data-r9/summary_stats/finngen_R9_L12_LICHENPLANUS.gz
Seborrheic dermatitis	2688	336589	Europeans	https://storage.googleapis.com/finngen-public-data-r9/summary_stats/finngen_R9_L12_SEBORRHOEIC.gz
Urticaria	3495	364583	Europeans	https://storage.googleapis.com/finngen-public-data-r9/summary_stats/finngen_R9_L12_URTICARIA.gz

## Sheet: Table S3
Supplementary Table S3. The instrumental variables used in Mendelian randomization analysis of 14 causal relationships are taken at the cut-off point of 5×10-8
Outcome	Exposure	SNP	Chromosome	Effect allele	Reference allele	Exposure				Outcome			F statistics
						Beta	SE	P		Beta	SE	P
AA	IL-18	rs115267715	5	T	C	0.4508	0.08	1.72302e-08		-0.0136735	0.058578	0.815433	31.7532
AA	IL-18	rs17229943	5	C	A	0.312	0.0463	1.61696e-11		-0.0517299	0.0620459	0.40443	45.4096
AA	IL-18	rs385076	2	C	T	0.2432	0.0248	1.65882e-22		-0.00144288	0.0618127	0.981377	96.1665
AA	IL-18	rs71478720	11	T	C	-0.2669	0.0276	3.70766e-22		0.0637493	0.0589193	0.279263	93.5145
HS	TNFβ	rs78296352	1	T	G	1.2215	0.1366	4.75773e-21		0.496504	0.202048	0.0139965	79.9623
LP	IL-16	rs1801020	5	G	A	-0.1733	0.0272	4.53002e-10		0.0217377	0.0270969	0.422425	40.5938
LP	IL-16	rs4253283	4	C	T	-0.146	0.0262	1.74598e-08		0.0287569	0.0258707	0.266325	31.053
LP	IL-16	rs4778636	15	A	G	-0.7272	0.0633	1.1079e-30		0.118052	0.0585077	0.0436214	131.978
LP	TNFβ	rs78296352	1	T	G	1.2215	0.1366	4.75773e-21		0.219367	0.0327967	0.102769	79.9623
SD	Eotaxin	rs112347425	3	T	C	0.158	0.0277	8.64709e-09		-0.105604	0.0486058	0.0298057	32.5353
SD	Eotaxin	rs12075	1	A	G	0.1671	0.0156	1.33199e-26		-0.0267531	0.0276219	0.332771	114.737
SD	Eotaxin	rs2024050	7	G	A	-0.1728	0.0303	1.104e-08		0.0442456	0.0530548	0.404304	32.5239
SD	Eotaxin	rs2228467	3	C	T	0.4163	0.0292	2.27091e-46		-0.0529848	0.0515846	0.304353	203.258
SD	IL-17	rs1530455	3	C	T	-0.108	0.0173	4.87405e-10		0.0586932	0.0287288	0.0410516	38.9722
SD	IL2rα	rs12722497	10	A	C	0.6279	0.0485	1.57217e-38		-0.110712	0.05531	0.04532	167.609
SD	SCGFβ	rs116924815	19	T	C	0.6079	0.0738	1.74381e-16		-0.0340127	0.686515	0.0842756	67.8503
SD	SCGFβ	rs117716477	12	A	C	0.8384	0.0841	1.34215e-23		-0.137786	0.203285	0.108301	99.3826
SD	SCGFβ	rs17876031	5	G	A	0.1514	0.0255	2.24999e-09		0.00418537	0.886811	0.0294041	35.251
SD	SCGFβ	rs181218758	12	C	T	0.3833	0.0586	5.57571e-11		-0.12013	0.102858	0.0736472	42.7841
SD	SCGFβ	rs4656185	1	A	G	0.205	0.0256	1.16011e-15		-0.0391212	0.1887	0.0297628	64.1251
Urticaria	Eotaxin	rs112347425	3	T	C	0.158	0.0277	8.64709e-09		0.011652	0.0252097	0.643935	32.5353
Urticaria	Eotaxin	rs12075	1	A	G	0.1671	0.0156	1.33199e-26		-0.0511301	0.0143167	0.000355149	114.737
Urticaria	Eotaxin	rs2024050	7	G	A	-0.1728	0.0303	1.104e-08		0.0191085	0.0276639	0.489731	32.5239
Urticaria	Eotaxin	rs2228467	3	C	T	0.4163	0.0292	2.27091e-46		-0.0606356	0.0269075	0.0242287	203.258
Urticaria	IL2ra	rs12722497	10	A	C	0.6279	0.0485	1.57217e-38		0.0704746	0.0286199	0.0137997	167.609
Urticaria	IL5	rs7767396	6	G	A	-0.1515	0.0246	7.69006e-10		-0.0309511	0.0142962	0.0303886	37.9276
Urticaria	IL7	rs4320361	6	T	G	-0.3245	0.0249	6.86752e-39		-0.0300741	0.0143712	0.0363789	169.836
Urticaria	IL10	rs113831257	4	A	G	0.3592	0.0644	2.53303e-08		-0.0392424	0.0333021	0.238646	31.1101
Urticaria	IL13	rs9472168	6	G	A	-0.4244	0.0248	1.08094e-65		-0.0308929	0.0143864	0.0317644	292.851
AA: Alopecia areata,HS: Hidradenitis suppurativa,LP: Lichen planus,SD：Seborrheic dermatitis,IL-18: Interleukin-18,TNFβ: Tumor necrosis factor-beta,IL-16: Interleukin-16,IL-17: Interleukin-17,IL2rα: Interleukin-2 receptor, alpha subunit,SCGFβ: Stem cell growth factor beta.

## Sheet: Table S4
Supplementary Table S4. The 14 causal relationships (SNPs reaching P<5×10-8)
exposure	outcome	method	nsnp	b	se	pval	lo_ci	up_ci	or	or_lci95	or_uci95		Heterogeneity test				Pleiotropy test
													Method	Q	P		egger_intercept	P
IL-18	AA	Inverse variance weighted	4	0.274097	0.139205	0.0489506	0.00125589	0.546939	1.31534	1.00126	1.72796		MR Egger	3.04372	0.218306		0.0452612	0.894916
IL-18	AA	MR Egger	4	0.110852	1.10547	0.929272	-2.05587	2.27757	1.11723	0.127982	9.75295		Inverse variance weighted	3.0777	0.3798
IL-18	AA	Weighted median	4	0.361735	0.172887	0.0364099	0.0228764	0.700593	1.43582	1.02314	2.01495
TNFb	HS	Wald ratio	1	0.406471	0.16541	0.0139964	0.0822676	0.730674	1.50151	1.08575	2.07648
IL-16	LP	Inverse variance weighted	3	-0.160548	0.066338	0.0155139	-0.290571	-0.0305257	0.851677	0.747837	0.969935		MR Egger	0.093165	0.760191		-3.04525e-05	0.99933
IL-16	LP	MR Egger	3	-0.160459	0.107778	0.376541	-0.371703	0.0507855	0.851753	0.689559	1.0521		Inverse variance weighted	0.0931661	0.954485
IL-16	LP	Weighted median	3	-0.160468	0.0722178	0.0262838	-0.302014	-0.0189206	0.851745	0.739327	0.981257
TNFb	LP	Wald ratio	1	0.179588	0.0841334	0.0327966	0.0146867	0.34449	1.19672	1.0148	1.41127
Eotaxin	SD	Inverse variance weighted	4	-0.194689	0.0902034	0.0309024	-0.371487	-0.0178898	0.823091	0.689708	0.982269		MR Egger	2.00106	0.367684		-0.043268	0.477965
Eotaxin	SD	MR Egger	4	-0.017348	0.22387	0.945287	-0.456132	0.421436	0.982802	0.63373	1.52415		Inverse variance weighted	2.75068	0.431683
Eotaxin	SD	Weighted median	4	-0.145432	0.0965097	0.131832	-0.334591	0.0437271	0.864649	0.715631	1.0447
IL-17	SD	Wald ratio	1	-0.543456	0.266007	0.0410515	-1.06483	-0.022081	0.580738	0.344786	0.978161
IL2ra	SD	Wald ratio	1	-0.176321	0.0880873	0.045321	-0.348972	-0.00367001	0.838349	0.705413	0.996337
SCGFb	SD	Inverse variance weighted	5	-0.138827	0.0685188	0.0427529	-0.273124	-0.00453021	0.870379	0.760998	0.99548		MR Egger	1.95997	0.580757		0.0124468	0.747011
SCGFb	SD	MR Egger	5	-0.175891	0.125221	0.254761	-0.421324	0.0695419	0.838709	0.656177	1.07202		Inverse variance weighted	2.08502	0.720125
SCGFb	SD	Weighted median	5	-0.15779	0.0833179	0.0582477	-0.321093	0.00551321	0.854029	0.725356	1.00553
Eotaxin	urticaria	Inverse variance weighted	4	-0.171772	0.0613857	0.00513813	-0.292088	-0.0514562	0.842171	0.746703	0.949845		MR Egger	4.87302	0.0874654
Eotaxin	urticaria	MR Egger	4	-0.117524	0.182075	0.584786	-0.474392	0.239343	0.889119	0.622263	1.27041		Inverse variance weighted	5.1311	0.162445
Eotaxin	urticaria	Weighted median	4	-0.165967	0.0572338	0.00373384	-0.278146	-0.0537891	0.847074	0.757186	0.947632
IL2ra	urticaria	Wald ratio	1	0.112239	0.0455803	0.0137998	0.0229011	0.201576	1.11878	1.02317	1.22333
IL-5	urticaria	Wald ratio	1	0.204298	0.0943644	0.0303886	0.0193436	0.389252	1.22666	1.01953	1.47588
IL-7	urticaria	Wald ratio	1	0.0926783	0.0442872	0.0363791	0.00587534	0.179481	1.09711	1.00589	1.1966
IL-10	urticaria	Inverse variance weighted	2	0.112955	0.0474631	0.0173202	0.0199269	0.205982	1.11958	1.02013	1.22873
IL-13	urticaria	Wald ratio	1	0.0727919	0.0338982	0.031764	0.00635145	0.139232	1.07551	1.00637	1.14939
AA: Alopecia areata,HS: Hidradenitis suppurativa,LP: Lichen planus,SD：Seborrheic dermatitis,IL-18: Interleukin-18,TNFβ: Tumor necrosis factor-beta,IL-16: Interleukin-16,IL-17: Interleukin-17,IL2rα: Interleukin-2 receptor, alpha subunit,SCGFβ: Stem cell growth factor beta.

## Sheet: Table S5
Supplementary Table S5. The causal effects of the circulating cytokines on the 6 immune skin diseases (SNPs reaching P<5×10-8)
exposure	outcome	method	nsnp	b	se	pval	lo_ci	up_ci	or	or_lci95	or_uci95
CTACK	AA	Inverse variance weighted	2	-0.0549843	0.275156	0.841614	-0.59429	0.484321	0.9465	0.551954	1.62307
βNGF	AA	Wald ratio	1	0.0491249	0.370314	0.894464	-0.676691	0.77494	1.05035	0.508296	2.17046
VEGF	AA	MR Egger	3	-0.0655276	0.189211	0.787756	-0.436382	0.305327	0.936573	0.646371	1.35707
VEGF	AA	Weighted median	3	-0.0237998	0.104822	0.820385	-0.22925	0.181651	0.976481	0.795129	1.1992
VEGF	AA	Inverse variance weighted	3	-0.0113613	0.104716	0.913602	-0.216604	0.193882	0.988703	0.805248	1.21395
TRAIL	AA	MR Egger	6	0.196464	0.39978	0.648867	-0.587105	0.980032	1.21709	0.555935	2.66454
TRAIL	AA	Weighted median	6	-0.11185	0.13402	0.403958	-0.37453	0.15083	0.894178	0.687613	1.1628
TRAIL	AA	Inverse variance weighted	6	-0.153047	0.135925	0.260178	-0.41946	0.113365	0.858089	0.657402	1.12004
TNFβ	AA	Wald ratio	1	-0.161366	0.193731	0.40488	-0.541078	0.218347	0.850981	0.582121	1.24402
SCGFβ	AA	MR Egger	5	-0.170501	0.24933	0.543164	-0.659188	0.318187	0.843242	0.517271	1.37463
SCGFβ	AA	Weighted median	5	-0.220144	0.161178	0.171986	-0.536052	0.0957637	0.802403	0.585053	1.1005
SCGFβ	AA	Inverse variance weighted	5	-0.247385	0.136044	0.0689989	-0.514031	0.0192601	0.78084	0.59808	1.01945
SCF	AA	Inverse variance weighted	2	-0.271184	0.385826	0.482139	-1.0274	0.485035	0.762476	0.357935	1.62423
IL-16	AA	MR Egger	3	-0.257871	0.242179	0.480029	-0.732542	0.2168	0.772695	0.480685	1.2421
IL-16	AA	Weighted median	3	-0.245306	0.159174	0.123288	-0.557288	0.0666754	0.782465	0.57276	1.06895
IL-16	AA	Inverse variance weighted	3	-0.23635	0.149586	0.114101	-0.529539	0.0568389	0.789504	0.588876	1.05849
RANTES	AA	Wald ratio	1	0.273959	0.423692	0.517891	-0.556476	1.10439	1.31516	0.573225	3.0174
PDGFbb	AA	MR Egger	4	-0.380458	0.352652	0.393476	-1.07166	0.310741	0.683548	0.342441	1.36444
PDGFbb	AA	Weighted median	4	-0.287095	0.176692	0.104198	-0.63341	0.0592212	0.750441	0.530779	1.06101
PDGFbb	AA	Inverse variance weighted	4	-0.252648	0.162189	0.119295	-0.570539	0.0652426	0.776741	0.565221	1.06742
MIP1β	AA	MR Egger	6	0.0380809	0.155813	0.818945	-0.267312	0.343474	1.03882	0.765434	1.40984
MIP1β	AA	Weighted median	6	-0.0399128	0.0980119	0.683844	-0.232016	0.152191	0.960873	0.792933	1.16438
MIP1β	AA	Inverse variance weighted	6	-0.0680381	0.0822344	0.408029	-0.229218	0.0931414	0.934225	0.795156	1.09762
MIG	AA	Wald ratio	1	-0.0631108	0.363358	0.862111	-0.775292	0.649071	0.938839	0.460569	1.91376
MCSF	AA	Wald ratio	1	-0.0350292	0.308897	0.909713	-0.640467	0.570408	0.965577	0.527046	1.76899
MCP1	AA	MR Egger	4	0.28355	0.478546	0.613569	-0.6544	1.2215	1.32784	0.519754	3.39227
MCP1	AA	Weighted median	4	0.252151	0.196718	0.199916	-0.133416	0.637718	1.28679	0.875101	1.89216
MCP1	AA	Inverse variance weighted	4	0.283712	0.177084	0.109126	-0.0633719	0.630796	1.32805	0.938594	1.87911
IL-12p70	AA	MR Egger	3	-0.106952	0.242222	0.735293	-0.581707	0.367803	0.898569	0.558944	1.44456
IL-12p70	AA	Weighted median	3	0.0114142	0.137963	0.934063	-0.258993	0.281822	1.01148	0.771828	1.32554
IL-12p70	AA	Inverse variance weighted	3	0.0101393	0.134938	0.940103	-0.25434	0.274619	1.01019	0.775428	1.31603
IP10	AA	Wald ratio	1	0.483385	0.355515	0.173932	-0.213424	1.18019	1.62155	0.807813	3.25501
IL-18	AA	MR Egger	4	0.110852	1.10547	0.929272	-2.05587	2.27757	1.11723	0.127982	9.75295
IL-18	AA	Weighted median	4	0.361735	0.172887	0.0364099	0.0228764	0.700593	1.43582	1.02314	2.01495
IL-18	AA	Inverse variance weighted	4	0.274097	0.139205	0.0489506	0.00125589	0.546939	1.31534	1.00126	1.72796
IL-17	AA	Wald ratio	1	-0.582629	0.526679	0.268626	-1.61492	0.449662	0.558428	0.198907	1.56778
IL-13	AA	Wald ratio	1	-0.0241682	0.128775	0.851128	-0.276566	0.22823	0.976121	0.758383	1.25637
IL-10	AA	Inverse variance weighted	2	0.0468325	0.209925	0.823464	-0.36462	0.458285	1.04795	0.694461	1.58136
HGF	AA	Inverse variance weighted	2	-0.239898	0.344447	0.486132	-0.915015	0.435218	0.786708	0.400511	1.5453
IL-7	AA	Wald ratio	1	-0.0151464	0.168223	0.928257	-0.344863	0.31457	0.984968	0.708317	1.36967
IL-5	AA	Wald ratio	1	-0.0503354	0.358448	0.888323	-0.752894	0.652223	0.95091	0.471002	1.9198
IL2rα	AA	Wald ratio	1	-0.30165	0.172895	0.0810377	-0.640525	0.037225	0.739597	0.527016	1.03793
GROα	AA	Inverse variance weighted	2	-0.0259074	0.136614	0.849592	-0.293671	0.241857	0.974425	0.745521	1.27361
Eotaxin	AA	MR Egger	4	-1.032	0.445285	0.146373	-1.90476	-0.159241	0.356294	0.148858	0.852791
Eotaxin	AA	Weighted median	4	-0.0835385	0.228962	0.715218	-0.532305	0.365228	0.919856	0.58725	1.44084
Eotaxin	AA	Inverse variance weighted	4	-0.0555266	0.281963	0.843884	-0.608175	0.497122	0.945987	0.544343	1.64398
CTACK	chloasma	Inverse variance weighted	2	-0.363907	0.469733	0.438511	-1.28458	0.55677	0.694956	0.276766	1.74503
βNGF	chloasma	Wald ratio	1	-0.150228	0.991661	0.879588	-2.09388	1.79343	0.860512	0.123208	6.01002
VEGF	chloasma	MR Egger	3	-0.894625	0.582373	0.367365	-2.03608	0.246826	0.408761	0.13054	1.27996
VEGF	chloasma	Weighted median	3	-0.470662	0.291403	0.106276	-1.04181	0.100487	0.624589	0.352815	1.10571
VEGF	chloasma	Inverse variance weighted	3	-0.378896	0.332502	0.254481	-1.0306	0.272807	0.684617	0.356793	1.31365
TRAIL	chloasma	MR Egger	6	1.58754	0.836954	0.13072	-0.0528918	3.22797	4.89169	0.948483	25.2283
TRAIL	chloasma	Weighted median	6	0.14858	0.367833	0.686262	-0.572372	0.869532	1.16019	0.564185	2.38579
TRAIL	chloasma	Inverse variance weighted	6	-0.113199	0.403387	0.779	-0.903838	0.677439	0.892973	0.405012	1.96883
TNFβ	chloasma	Wald ratio	1	0.210837	0.508181	0.678226	-0.785198	1.20687	1.23471	0.456029	3.34301
SCGFβ	chloasma	MR Egger	5	-0.229815	0.650837	0.747363	-1.50546	1.04583	0.794681	0.221916	2.84575
SCGFβ	chloasma	Weighted median	5	-0.128534	0.418832	0.758931	-0.949445	0.692378	0.879384	0.386956	1.99846
SCGFβ	chloasma	Inverse variance weighted	5	-0.259646	0.358051	0.468351	-0.961426	0.442134	0.771325	0.382347	1.55602
SCF	chloasma	Inverse variance weighted	2	-1.40875	1.03281	0.172571	-3.43306	0.61557	0.24445	0.0322879	1.85071
IL-16	chloasma	MR Egger	3	-0.476897	0.658881	0.601145	-1.7683	0.814511	0.620707	0.170622	2.25807
IL-16	chloasma	Weighted median	3	-0.476044	0.428958	0.267099	-1.3168	0.364714	0.621236	0.267991	1.4401
IL-16	chloasma	Inverse variance weighted	3	-0.475924	0.405534	0.240567	-1.27077	0.318924	0.621311	0.280615	1.37565
RANTES	chloasma	Wald ratio	1	0.593266	1.12442	0.597763	-1.6106	2.79713	1.80989	0.199769	16.3975
PDGFbb	chloasma	MR Egger	4	-0.91152	0.940504	0.434695	-2.75491	0.931868	0.401913	0.0636149	2.53925
PDGFbb	chloasma	Weighted median	4	-0.809907	0.480975	0.0922038	-1.75262	0.132804	0.444899	0.17332	1.14203
PDGFbb	chloasma	Inverse variance weighted	4	-0.759915	0.43238	0.0788299	-1.60738	0.0875502	0.467706	0.200412	1.0915
MIP1β	chloasma	MR Egger	6	0.515279	0.416094	0.28329	-0.300266	1.33082	1.6741	0.740621	3.78416
MIP1β	chloasma	Weighted median	6	-0.166092	0.253482	0.512312	-0.662916	0.330732	0.846969	0.515346	1.39199
MIP1β	chloasma	Inverse variance weighted	6	-0.157599	0.268427	0.557123	-0.683717	0.368519	0.854192	0.504738	1.44559
MIG	chloasma	Wald ratio	1	-1.31108	0.969199	0.176137	-3.21071	0.588551	0.269529	0.0403281	1.80138
MCSF	chloasma	Wald ratio	1	0.965681	0.828186	0.243606	-0.657563	2.58893	2.62658	0.518112	13.3155
MCP1	chloasma	MR Egger	4	-2.09146	1.28472	0.245076	-4.60952	0.426603	0.123507	0.00995661	1.53204
MCP1	chloasma	Weighted median	4	-0.913831	0.57124	0.109658	-2.03346	0.2058	0.400985	0.130882	1.22851
MCP1	chloasma	Inverse variance weighted	4	-0.56635	0.474001	0.232154	-1.49539	0.362691	0.567593	0.224161	1.43719
IL-12p70	chloasma	MR Egger	3	-1.89734	0.647329	0.209317	-3.1661	-0.628573	0.149967	0.0421676	0.533353
IL-12p70	chloasma	Weighted median	3	-0.429309	0.376958	0.254754	-1.16815	0.309528	0.650959	0.310943	1.36278
IL-12p70	chloasma	Inverse variance weighted	3	-0.362625	0.739506	0.623879	-1.81206	1.08681	0.695848	0.163318	2.96479
IP10	chloasma	Wald ratio	1	-0.826448	0.931155	0.374782	-2.65151	0.998617	0.437601	0.0705445	2.71452
IL-18	chloasma	MR Egger	4	2.82637	2.33045	0.349017	-1.7413	7.39404	16.8841	0.175292	1626.27
IL-18	chloasma	Weighted median	4	-0.481607	0.443743	0.277776	-1.35134	0.388129	0.61779	0.258892	1.47422
IL-18	chloasma	Inverse variance weighted	4	-0.298481	0.365933	0.414688	-1.01571	0.418747	0.741944	0.362146	1.52006
IL-17	chloasma	Wald ratio	1	0.095088	1.40379	0.945995	-2.65633	2.84651	1.09976	0.0702051	17.2276
IL-13	chloasma	Wald ratio	1	-0.662981	0.344178	0.0540701	-1.33757	0.0116075	0.515313	0.262483	1.01168
IL-10	chloasma	Inverse variance weighted	2	-0.647283	0.984443	0.510852	-2.57679	1.28223	0.523466	0.0760175	3.60465
HGF	chloasma	Inverse variance weighted	2	0.602909	0.931464	0.517457	-1.22276	2.42858	1.82743	0.294417	11.3427
IL-7	chloasma	Wald ratio	1	-0.875618	0.449636	0.0514879	-1.75691	0.0056694	0.416605	0.172578	1.00569
IL-5	chloasma	Wald ratio	1	-1.82778	0.958224	0.0564609	-3.7059	0.0503443	0.160771	0.0245782	1.05163
IL2rα	chloasma	Wald ratio	1	-0.00262736	0.464025	0.995482	-0.912115	0.906861	0.997376	0.401674	2.47654
GROα	chloasma	Inverse variance weighted	2	-0.194772	0.393921	0.620993	-0.966857	0.577314	0.823022	0.380276	1.78125
Eotaxin	chloasma	MR Egger	4	0.111431	1.1939	0.934146	-2.2286	2.45147	1.11788	0.107679	11.6054
Eotaxin	chloasma	Weighted median	4	-0.585115	0.58143	0.314253	-1.72472	0.554488	0.557042	0.178223	1.74105
Eotaxin	chloasma	Inverse variance weighted	4	-0.499578	0.478374	0.296335	-1.43719	0.438035	0.606786	0.237594	1.54966
CTACK	HS	Inverse variance weighted	2	-0.220266	0.150139	0.142355	-0.514539	0.0740068	0.802305	0.597776	1.07681
βNGF	HS	Wald ratio	1	0.567862	0.317144	0.073366	-0.0537409	1.18946	1.76449	0.947678	3.28532
VEGF	HS	MR Egger	3	0.0379014	0.162266	0.85392	-0.280139	0.355942	1.03863	0.755679	1.42752
VEGF	HS	Weighted median	3	-0.0114834	0.0905651	0.899101	-0.188991	0.166024	0.988582	0.827794	1.1806
VEGF	HS	Inverse variance weighted	3	-0.0218155	0.089817	0.808092	-0.197857	0.154226	0.978421	0.820487	1.16675
TRAIL	HS	MR Egger	6	0.146915	0.255023	0.59542	-0.35293	0.64676	1.15826	0.702626	1.90934
TRAIL	HS	Weighted median	6	-0.092552	0.111158	0.40506	-0.310421	0.125317	0.911602	0.733138	1.13351
TRAIL	HS	Inverse variance weighted	6	-0.0815821	0.0877993	0.352791	-0.253669	0.0905045	0.921657	0.775949	1.09473
TNFβ	HS	Wald ratio	1	0.406471	0.16541	0.0139964	0.0822676	0.730674	1.50151	1.08575	2.07648
SCGFβ	HS	MR Egger	5	-0.0364581	0.210442	0.873488	-0.448925	0.376008	0.964198	0.638314	1.45646
SCGFβ	HS	Weighted median	5	-0.00161911	0.134544	0.990398	-0.265326	0.262088	0.998382	0.766956	1.29964
SCGFβ	HS	Inverse variance weighted	5	-0.0272233	0.115467	0.813613	-0.253538	0.199092	0.973144	0.77605	1.22029
SCF	HS	Inverse variance weighted	2	-0.410806	0.331127	0.214742	-1.05981	0.238202	0.663116	0.34652	1.26897
IL-16	HS	MR Egger	3	0.435533	0.209841	0.285831	0.0242459	0.846821	1.54579	1.02454	2.33222
IL-16	HS	Weighted median	3	0.077103	0.139808	0.581295	-0.19692	0.351126	1.08015	0.821257	1.42067
IL-16	HS	Inverse variance weighted	3	0.115452	0.178616	0.51804	-0.234636	0.46554	1.12238	0.790859	1.59287
RANTES	HS	Wald ratio	1	0.592209	0.36243	0.102259	-0.118153	1.30257	1.80798	0.88856	3.67875
PDGFbb	HS	MR Egger	4	-0.0932232	0.302551	0.787118	-0.686223	0.499777	0.91099	0.503474	1.64835
PDGFbb	HS	Weighted median	4	-0.0464958	0.145863	0.749906	-0.332387	0.239396	0.954569	0.717209	1.27048
PDGFbb	HS	Inverse variance weighted	4	-0.0298686	0.139063	0.829935	-0.302432	0.242694	0.970573	0.739019	1.27468
MIP1β	HS	MR Egger	6	-0.0850378	0.133012	0.557389	-0.345742	0.175666	0.918478	0.707695	1.19204
MIP1β	HS	Weighted median	6	0.0223653	0.0933649	0.810682	-0.16063	0.20536	1.02262	0.851607	1.22797
MIP1β	HS	Inverse variance weighted	6	-0.0546568	0.0701265	0.435742	-0.192105	0.0827911	0.94681	0.82522	1.08631
MIG	HS	Wald ratio	1	-0.0884139	0.311344	0.77643	-0.698648	0.52182	0.915382	0.497257	1.68509
MCSF	HS	Wald ratio	1	-0.244623	0.264649	0.355315	-0.763334	0.274089	0.783	0.46611	1.31533
MCP1	HS	MR Egger	4	0.355131	0.511942	0.559611	-0.648275	1.35854	1.42637	0.522947	3.8905
MCP1	HS	Weighted median	4	0.0754581	0.172546	0.661878	-0.262732	0.413648	1.07838	0.768948	1.51232
MCP1	HS	Inverse variance weighted	4	0.021704	0.172281	0.899747	-0.315967	0.359375	1.02194	0.729084	1.43243
IL-12p70	HS	MR Egger	3	0.088535	0.207705	0.743485	-0.318566	0.495636	1.09257	0.727191	1.64154
IL-12p70	HS	Weighted median	3	-0.0412901	0.118585	0.727697	-0.273716	0.191136	0.959551	0.760548	1.21062
IL-12p70	HS	Inverse variance weighted	3	-0.0431017	0.115731	0.709573	-0.269935	0.183731	0.957814	0.763429	1.20169
IP10	HS	Wald ratio	1	0.331047	0.300356	0.270383	-0.257652	0.919745	1.39242	0.772864	2.50865
IL-18	HS	MR Egger	4	-1.29461	0.750389	0.226625	-2.76537	0.176155	0.274005	0.0629528	1.19262
IL-18	HS	Weighted median	4	0.0742276	0.150156	0.621068	-0.220078	0.368533	1.07705	0.802456	1.44561
IL-18	HS	Inverse variance weighted	4	0.00560495	0.137394	0.96746	-0.263688	0.274898	1.00562	0.768213	1.3164
IL-17	HS	Wald ratio	1	-0.275509	0.45034	0.540683	-1.15818	0.607157	0.759185	0.314059	1.83521
IL-13	HS	Wald ratio	1	-0.00376741	0.110412	0.97278	-0.220175	0.21264	0.99624	0.802379	1.23694
IL-10	HS	Inverse variance weighted	2	-0.0465645	0.154638	0.763323	-0.349655	0.256526	0.954503	0.704931	1.29243
HGF	HS	Inverse variance weighted	2	-0.210582	0.295623	0.476259	-0.790003	0.368839	0.810113	0.453843	1.44606
IL-7	HS	Wald ratio	1	-0.0165476	0.144261	0.908678	-0.299299	0.266204	0.983589	0.741338	1.305
IL-5	HS	Wald ratio	1	-0.020804	0.307519	0.946063	-0.623541	0.581933	0.979411	0.536043	1.78949
IL2rα	HS	Wald ratio	1	-0.0201538	0.149779	0.892962	-0.31372	0.273413	0.980048	0.730723	1.31444
GROα	HS	Inverse variance weighted	2	0.00729843	0.0939818	0.9381	-0.176906	0.191503	1.00733	0.837859	1.21107
Eotaxin	HS	MR Egger	4	-0.369743	0.378887	0.432052	-1.11236	0.372876	0.690912	0.328782	1.4519
Eotaxin	HS	Weighted median	4	-0.123242	0.173109	0.476506	-0.462535	0.216051	0.88405	0.629685	1.24117
Eotaxin	HS	Inverse variance weighted	4	-0.123481	0.152696	0.418705	-0.422766	0.175804	0.883839	0.655232	1.1922
CTACK	LP	Inverse variance weighted	2	0.081384	0.104048	0.434109	-0.12255	0.285318	1.08479	0.884662	1.33018
βNGF	LP	Wald ratio	1	0.290726	0.162534	0.0736609	-0.0278397	0.609292	1.3374	0.972544	1.83913
βNGF	LP	MR Egger	3	0.0428945	0.0829553	0.696194	-0.119698	0.205487	1.04383	0.887188	1.22812
βNGF	LP	Weighted median	3	-0.0158364	0.0469835	0.736069	-0.107924	0.0762513	0.984288	0.897696	1.07923
βNGF	LP	Inverse variance weighted	3	-0.0269259	0.0459537	0.55792	-0.116995	0.0631435	0.973433	0.889589	1.06518
TRAIL	LP	MR Egger	6	-0.109095	0.129585	0.447245	-0.363082	0.144892	0.896645	0.695529	1.15591
TRAIL	LP	Weighted median	6	-0.0249608	0.0523145	0.633269	-0.127497	0.0775756	0.975348	0.880296	1.08066
TRAIL	LP	Inverse variance weighted	6	-0.0132919	0.0445531	0.765445	-0.100616	0.0740322	0.986796	0.90428	1.07684
TNFβ	LP	Wald ratio	1	0.179588	0.0841334	0.0327966	0.0146867	0.34449	1.19672	1.0148	1.41127
SCGFβ	LP	MR Egger	5	0.0184696	0.106875	0.873798	-0.191005	0.227944	1.01864	0.826129	1.25601
SCGFβ	LP	Weighted median	5	0.13635	0.0718426	0.0577095	-0.00446156	0.277161	1.14608	0.995548	1.31938
SCGFβ	LP	Inverse variance weighted	5	0.0856998	0.0588106	0.145056	-0.0295689	0.200969	1.08948	0.970864	1.22259
SCF	LP	Inverse variance weighted	2	0.0500189	0.204961	0.807199	-0.351704	0.451742	1.05129	0.703488	1.57105
IL-16	LP	MR Egger	3	-0.160459	0.107778	0.376541	-0.371703	0.0507855	0.851753	0.689559	1.0521
IL-16	LP	Weighted median	3	-0.160468	0.0722178	0.0262838	-0.302014	-0.0189206	0.851745	0.739327	0.981257
IL-16	LP	Inverse variance weighted	3	-0.160548	0.066338	0.0155139	-0.290571	-0.0305257	0.851677	0.747837	0.969935
RANTES	LP	Wald ratio	1	0.129669	0.185365	0.48422	-0.233647	0.492984	1.13845	0.791641	1.63719
PDGFbb	LP	MR Egger	4	0.426544	0.166644	0.124713	0.0999222	0.753165	1.53195	1.10508	2.12371
PDGFbb	LP	Weighted median	4	0.182309	0.0842441	0.03046	0.0171905	0.347427	1.19998	1.01734	1.41542
PDGFbb	LP	Inverse variance weighted	4	0.101791	0.115541	0.378324	-0.12467	0.328252	1.10715	0.882788	1.38854
MIP1β	LP	MR Egger	6	0.0816988	0.0680703	0.296278	-0.051719	0.215116	1.08513	0.949596	1.24001
MIP1β	LP	Weighted median	6	0.0320475	0.0443546	0.469969	-0.0548875	0.118982	1.03257	0.946592	1.12635
MIP1β	LP	Inverse variance weighted	6	0.0271424	0.0359576	0.450343	-0.0433345	0.0976192	1.02751	0.957591	1.10254
MIG	LP	Wald ratio	1	0.0140015	0.159368	0.929991	-0.29836	0.326363	1.0141	0.742034	1.38592
MCSF	LP	Wald ratio	1	-0.168681	0.134882	0.211084	-0.433049	0.0956865	0.844778	0.648528	1.10041
MCP1	LP	MR Egger	4	-0.113599	0.351489	0.777212	-0.802516	0.575319	0.892616	0.4482	1.7777
MCP1	LP	Weighted median	4	-0.00680761	0.0948408	0.942778	-0.192696	0.17908	0.993216	0.824733	1.19612
MCP1	LP	Inverse variance weighted	4	0.000693851	0.109218	0.994931	-0.213374	0.214761	1.00069	0.807854	1.23957
IL-12p70	LP	MR Egger	3	-0.0284727	0.106207	0.833252	-0.236638	0.179693	0.971929	0.789277	1.19685
IL-12p70	LP	Weighted median	3	-0.0163367	0.059596	0.783989	-0.133145	0.100471	0.983796	0.875338	1.10569
IL-12p70	LP	Inverse variance weighted	3	-0.0120247	0.0592128	0.839076	-0.128082	0.104032	0.988047	0.879781	1.10964
IP10	LP	Wald ratio	1	0.155833	0.153658	0.310508	-0.145336	0.457002	1.16863	0.864732	1.57933
IL-18	LP	MR Egger	4	-0.518271	0.596163	0.476314	-1.68675	0.650208	0.595549	0.18512	1.91594
IL-18	LP	Weighted median	4	-0.0815338	0.0841347	0.332502	-0.246438	0.0833702	0.921702	0.78158	1.08694
IL-18	LP	Inverse variance weighted	4	-0.0303681	0.0876279	0.728924	-0.202119	0.141383	0.970088	0.816998	1.15187
IL-17	LP	Wald ratio	1	-0.038927	0.230482	0.86588	-0.490673	0.412818	0.961821	0.612215	1.51107
IL-13	LP	Wald ratio	1	-0.0129706	0.0565153	0.818475	-0.123741	0.0977994	0.987113	0.883609	1.10274
IL-10	LP	Inverse variance weighted	2	-0.0490319	0.0810704	0.545308	-0.20793	0.109866	0.952151	0.812264	1.11613
HGF	LP	Inverse variance weighted	2	0.159775	0.151865	0.292761	-0.137881	0.457431	1.17325	0.871202	1.58001
IL-7	LP	Wald ratio	1	-0.0209044	0.0738385	0.777093	-0.165628	0.123819	0.979313	0.847361	1.13181
IL-5	LP	Wald ratio	1	-0.0391562	0.157377	0.803511	-0.347615	0.269302	0.9616	0.706371	1.30905
IL2rα	LP	Wald ratio	1	-0.13929	0.0763375	0.0680528	-0.288911	0.0103318	0.869976	0.749079	1.01039
GROα	LP	Inverse variance weighted	2	0.0246051	0.0480906	0.608902	-0.0696525	0.118863	1.02491	0.932718	1.12622
Eotaxin	LP	MR Egger	4	0.182017	0.194445	0.448049	-0.199096	0.563129	1.19963	0.819471	1.75616
Eotaxin	LP	Weighted median	4	0.124932	0.0876894	0.154242	-0.0469395	0.296803	1.13307	0.954145	1.34555
Eotaxin	LP	Inverse variance weighted	4	0.0795319	0.0782564	0.309487	-0.0738506	0.232914	1.08278	0.92881	1.26227
CTACK	SD	Inverse variance weighted	2	0.0493283	0.155005	0.750306	-0.254482	0.353139	1.05057	0.775318	1.42353
βNGF	SD	Wald ratio	1	0.0394724	0.187735	0.833468	-0.328488	0.407433	1.04026	0.720011	1.50295
VEGF	SD	MR Egger	3	0.0303221	0.0956599	0.804583	-0.157171	0.217816	1.03079	0.854558	1.24336
VEGF	SD	Weighted median	3	-0.0054605	0.0549275	0.92081	-0.113118	0.102197	0.994554	0.893045	1.1076
VEGF	SD	Inverse variance weighted	3	-0.00541613	0.0529825	0.918578	-0.109262	0.0984297	0.994599	0.896496	1.10344
TRAIL	SD	MR Egger	6	-0.112987	0.149548	0.491984	-0.406102	0.180127	0.893162	0.666242	1.19737
TRAIL	SD	Weighted median	6	-0.0463033	0.0608722	0.446857	-0.165613	0.0730061	0.954752	0.847374	1.07574
TRAIL	SD	Inverse variance weighted	6	-0.048096	0.0514293	0.349692	-0.148897	0.0527054	0.953042	0.861657	1.05412
TNFβ	SD	Wald ratio	1	-0.0616275	0.0979697	0.529319	-0.253648	0.130393	0.940233	0.775965	1.13928
SCGFβ	SD	MR Egger	5	-0.175891	0.125221	0.254761	-0.421324	0.0695419	0.838709	0.656177	1.07202
SCGFβ	SD	Weighted median	5	-0.15779	0.0833179	0.0582477	-0.321093	0.00551321	0.854029	0.725356	1.00553
SCGFβ	SD	Inverse variance weighted	5	-0.138827	0.0685188	0.0427529	-0.273124	-0.00453021	0.870379	0.760998	0.99548
SCF	SD	Inverse variance weighted	2	-0.0307443	0.353083	0.930613	-0.722787	0.661298	0.969723	0.485398	1.93731
IL-16	SD	MR Egger	3	0.00512344	0.123202	0.973541	-0.236352	0.246599	1.00514	0.789503	1.27967
IL-16	SD	Weighted median	3	-0.046195	0.0830799	0.57819	-0.209032	0.116642	0.954856	0.81137	1.12372
IL-16	SD	Inverse variance weighted	3	-0.0789791	0.0759874	0.298633	-0.227914	0.0699563	0.924059	0.796192	1.07246
RANTES	SD	Wald ratio	1	-0.416565	0.214788	0.0524502	-0.83755	0.00442024	0.659308	0.432769	1.00443
PDGFbb	SD	MR Egger	4	-0.2371	0.178333	0.315043	-0.586634	0.112433	0.788912	0.556196	1.119
PDGFbb	SD	Weighted median	4	-0.0926702	0.0890207	0.297877	-0.267151	0.0818104	0.911494	0.765558	1.08525
PDGFbb	SD	Inverse variance weighted	4	-0.0594553	0.0819518	0.468151	-0.220081	0.10117	0.942278	0.802454	1.10646
MIP1β	SD	MR Egger	6	-0.00193627	0.110759	0.986889	-0.219023	0.215151	0.998066	0.803303	1.24005
MIP1β	SD	Weighted median	6	-0.00163306	0.0584932	0.977727	-0.11628	0.113014	0.998368	0.890226	1.11965
MIP1β	SD	Inverse variance weighted	6	-0.0171387	0.0524683	0.743933	-0.119977	0.0856992	0.983007	0.886941	1.08948
MIG	SD	Wald ratio	1	-0.0378925	0.184059	0.836891	-0.398648	0.322863	0.962816	0.671227	1.38108
MCSF	SD	Wald ratio	1	-0.0771915	0.156324	0.621454	-0.383587	0.229204	0.925713	0.681413	1.2576
MCP1	SD	MR Egger	4	-0.0431459	0.242581	0.875216	-0.518605	0.432313	0.957772	0.59535	1.54082
MCP1	SD	Weighted median	4	-0.0748582	0.100184	0.45494	-0.27122	0.121503	0.927875	0.762449	1.12919
MCP1	SD	Inverse variance weighted	4	-0.0718941	0.0897159	0.422927	-0.247737	0.103949	0.930629	0.780565	1.10954
IL-12p70	SD	MR Egger	3	0.112249	0.122515	0.527819	-0.127879	0.352378	1.11879	0.87996	1.42245
IL-12p70	SD	Weighted median	3	0.00268233	0.0672073	0.968164	-0.129044	0.134409	1.00269	0.878935	1.14386
IL-12p70	SD	Inverse variance weighted	3	-0.014279	0.0700048	0.838375	-0.151489	0.12293	0.985822	0.859428	1.13081
IP10	SD	Wald ratio	1	-0.0484243	0.179247	0.787041	-0.399748	0.302899	0.952729	0.670489	1.35378
IL-18	SD	MR Egger	4	0.482701	0.588649	0.498387	-0.671052	1.63645	1.62045	0.511171	5.13692
IL-18	SD	Weighted median	4	0.080086	0.0858683	0.350995	-0.0882159	0.248388	1.08338	0.915563	1.28196
IL-18	SD	Inverse variance weighted	4	0.0277333	0.0846025	0.743057	-0.138088	0.193554	1.02812	0.871022	1.21356
IL-17	SD	Wald ratio	1	-0.543456	0.266007	0.0410515	-1.06483	-0.022081	0.580738	0.344786	0.978161
IL-13	SD	Wald ratio	1	0.0196044	0.0651673	0.763543	-0.108123	0.147332	1.0198	0.897517	1.15874
IL-10	SD	Inverse variance weighted	2	0.0392438	0.0912481	0.667139	-0.139603	0.21809	1.04002	0.869704	1.2437
HGF	SD	Inverse variance weighted	2	-0.019791	0.174201	0.909547	-0.361224	0.321643	0.980404	0.696823	1.37939
IL-7	SD	Wald ratio	1	0.0268451	0.0851396	0.752529	-0.140029	0.193719	1.02721	0.869333	1.21375
IL-5	SD	Wald ratio	1	0.0504378	0.181457	0.781043	-0.305218	0.406093	1.05173	0.736963	1.50094
IL2rα	SD	Wald ratio	1	-0.176321	0.0880873	0.045321	-0.348972	-0.00367001	0.838349	0.705413	0.996337
GROα	SD	Inverse variance weighted	2	-0.0751725	0.0555148	0.175705	-0.183982	0.0336364	0.927583	0.831951	1.03421
Eotaxin	SD	MR Egger	4	-0.017348	0.22387	0.945287	-0.456132	0.421436	0.982802	0.63373	1.52415
Eotaxin	SD	Weighted median	4	-0.145432	0.0965097	0.131832	-0.334591	0.0437271	0.864649	0.715631	1.0447
Eotaxin	SD	Inverse variance weighted	4	-0.194689	0.0902034	0.0309024	-0.371487	-0.0178898	0.823091	0.689708	0.982269
CTACK	urticaria	Inverse variance weighted	2	-0.0523268	0.0756042	0.488865	-0.200511	0.0958574	0.949019	0.818313	1.1006
βNGF	urticaria	Wald ratio	1	-0.043086	0.0975154	0.658606	-0.234216	0.148044	0.957829	0.791191	1.15956
VEGF	urticaria	MR Egger	3	0.131132	0.0497615	0.230895	0.0335994	0.228664	1.14012	1.03417	1.25692
VEGF	urticaria	Weighted median	3	0.0439638	0.0293954	0.134758	-0.0136513	0.101579	1.04494	0.986441	1.10692
VEGF	urticaria	Inverse variance weighted	3	0.0359422	0.047442	0.448688	-0.0570441	0.128929	1.0366	0.944552	1.13761
TRAIL	urticaria	MR Egger	6	-0.077044	0.0850577	0.416277	-0.243757	0.0896692	0.925849	0.783678	1.09381
TRAIL	urticaria	Weighted median	6	-0.0457008	0.0336053	0.173853	-0.111567	0.0201656	0.955328	0.894431	1.02037
TRAIL	urticaria	Inverse variance weighted	6	-0.0439982	0.0268723	0.101566	-0.096668	0.00867153	0.956956	0.907857	1.00871
TNFβ	urticaria	Wald ratio	1	-0.0460891	0.0509482	0.365663	-0.145948	0.0537694	0.954957	0.864203	1.05524
SCGFβ	urticaria	MR Egger	5	0.0159181	0.0652784	0.823072	-0.112028	0.143864	1.01605	0.89402	1.15473
SCGFβ	urticaria	Weighted median	5	0.0459387	0.0430097	0.285475	-0.0383603	0.130238	1.04701	0.962366	1.1391
SCGFβ	urticaria	Inverse variance weighted	5	0.0574317	0.0356804	0.107482	-0.012502	0.127365	1.05911	0.987576	1.13583
SCF	urticaria	Inverse variance weighted	2	0.0687986	0.101509	0.497925	-0.130159	0.267756	1.07122	0.877956	1.30703
IL-16	urticaria	MR Egger	3	0.0773646	0.0641841	0.440891	-0.0484363	0.203165	1.08044	0.952718	1.22528
IL-16	urticaria	Weighted median	3	-0.0156909	0.0440325	0.721581	-0.101995	0.0706129	0.984432	0.903034	1.07317
IL-16	urticaria	Inverse variance weighted	3	-0.0180009	0.055701	0.746567	-0.127175	0.0911731	0.98216	0.88058	1.09546
RANTES	urticaria	Wald ratio	1	-0.0621902	0.111741	0.57783	-0.281202	0.156822	0.939704	0.754876	1.16979
PDGFbb	urticaria	MR Egger	4	0.0339397	0.154319	0.846332	-0.268526	0.336405	1.03452	0.764506	1.39991
PDGFbb	urticaria	Weighted median	4	0.0269913	0.0468791	0.564775	-0.0648918	0.118874	1.02736	0.937169	1.12623
PDGFbb	urticaria	Inverse variance weighted	4	0.0258198	0.0579681	0.656021	-0.0877977	0.139437	1.02616	0.915946	1.14963
MIP1β	urticaria	MR Egger	6	0.00522752	0.0566787	0.930949	-0.105863	0.116318	1.00524	0.899548	1.12335
MIP1β	urticaria	Weighted median	6	-0.01668	0.0241122	0.489084	-0.0639399	0.0305799	0.983458	0.938061	1.03105
MIP1β	urticaria	Inverse variance weighted	6	-0.00185948	0.0268277	0.944741	-0.0544418	0.0507228	0.998142	0.947014	1.05203
MIG	urticaria	Wald ratio	1	-0.0776331	0.0956837	0.417164	-0.265173	0.109907	0.925304	0.767073	1.11617
MCSF	urticaria	Wald ratio	1	0.0127522	0.0814951	0.875656	-0.146978	0.172482	1.01283	0.863313	1.18825
MCP1	urticaria	MR Egger	4	-0.179791	0.248946	0.545194	-0.667724	0.308142	0.835445	0.512875	1.36089
MCP1	urticaria	Weighted median	4	-0.164309	0.067614	0.0150944	-0.296833	-0.0317858	0.84848	0.743168	0.968714
MCP1	urticaria	Inverse variance weighted	4	-0.117149	0.0764902	0.125631	-0.26707	0.0327716	0.889452	0.765619	1.03331
IL-12p70	urticaria	MR Egger	3	0.192545	0.06374	0.203518	0.0676142	0.317475	1.21233	1.06995	1.37365
IL-12p70	urticaria	Weighted median	3	0.0507963	0.0367674	0.167108	-0.0212678	0.12286	1.05211	0.978957	1.13073
IL-12p70	urticaria	Inverse variance weighted	3	0.0460284	0.0705102	0.513892	-0.0921716	0.184228	1.0471	0.911949	1.20229
IP10	urticaria	Wald ratio	1	-0.109249	0.0927119	0.238647	-0.290965	0.0724658	0.896507	0.747542	1.07516
IL-18	urticaria	MR Egger	4	0.197506	0.235069	0.489229	-0.263228	0.65824	1.21836	0.768566	1.93139
IL-18	urticaria	Weighted median	4	-0.0356961	0.041253	0.386876	-0.116552	0.0451597	0.964934	0.889984	1.04619
IL-18	urticaria	Inverse variance weighted	4	-0.0397044	0.0361334	0.271842	-0.110526	0.0311169	0.961073	0.895363	1.03161
IL-17	urticaria	Wald ratio	1	0.118603	0.13846	0.391675	-0.152779	0.389985	1.12592	0.858319	1.47696
IL-13	urticaria	Wald ratio	1	0.0727919	0.0338982	0.031764	0.00635145	0.139232	1.07551	1.00637	1.14939
IL-10	urticaria	Inverse variance weighted	2	0.112955	0.0474631	0.0173202	0.0199269	0.205982	1.11958	1.02013	1.22873
HGF	urticaria	Inverse variance weighted	2	0.0325994	0.0905653	0.718881	-0.144909	0.210107	1.03314	0.865101	1.23381
IL-7	urticaria	Wald ratio	1	0.0926783	0.0442872	0.0363791	0.00587534	0.179481	1.09711	1.00589	1.1966
IL-5	urticaria	Wald ratio	1	0.204298	0.0943644	0.0303886	0.0193436	0.389252	1.22666	1.01953	1.47588
IL2rα	urticaria	Wald ratio	1	0.112239	0.0455803	0.0137998	0.0229011	0.201576	1.11878	1.02317	1.22333
GROα	urticaria	Inverse variance weighted	2	-0.0887998	0.0547115	0.104577	-0.196034	0.0184347	0.915029	0.821984	1.01861
Eotaxin	urticaria	MR Egger	4	-0.117524	0.182075	0.584786	-0.474392	0.239343	0.889119	0.622263	1.27041
Eotaxin	urticaria	Weighted median	4	-0.165967	0.0572338	0.00373384	-0.278146	-0.0537891	0.847074	0.757186	0.947632
Eotaxin	urticaria	Inverse variance weighted	4	-0.171772	0.0613857	0.00513813	-0.292088	-0.0514562	0.842171	0.746703	0.949845
CTACK:Cutaneous T-cell attracting,βNGF:Beta nerve growth factor,VEGF:Vascular endothelial growth factor,MIF:Macrophage migration inhibitory factor,TRAIL:TNF-related apoptosis inducing ligand,TNFβ:Tumor necrosis factor-beta,TNFα:Tumor necrosis factor-alpha,SDF1α:Stromal cell-derived factor-1 alpha ,SCGFβ :Stem cell growth factor beta,SCF: Stem cell factor,IL-16:Interleukin-16,RANTES:Regulated on A…

## Sheet: Table S6
Supplementary Table S6. The statistic power analyses of the correlation traits(p<5e-8)
Exposure Trait	Outcome Trait	Outcome Sample Size	α	K	R	OR(risk)	OR(protect)	OR(MR-estimated)	Sufficient
IL-18	AA	361822	0.05	0.00188491	0.131287	1.296	-	1.315	TRUE
TNFβ	HS	362071	0.05	0.00257132	0.235266	1.189	-	1.502	TRUE
IL-16	LP	367668	0.05	0.00978328	0.13134	-	0.87	0.852	TRUE
TNFβ	LP	367668	0.05	0.00978328	0.235266	1.097	-	1.197	TRUE
Eotaxin	SD	339277	0.05	0.00792273	0.100533	-	0.83	0.823	TRUE
IL-17	SD	339277	0.05	0.00792273	0.0705689	-	0.79	0.581	TRUE
IL2rα	SD	339277	0.05	0.00792273	0.211712	-	0.882	0.838	TRUE
SCGFβ	SD	339277	0.05	0.00792273	0.127333	-	0.848	0.87	FALSE
Eotaxin	Urticaria	368078	0.05	0.00949527	0.0670219	-	0.816	0.842	FALSE
IL2ra	Urticaria	368078	0.05	0.00949527	0.0917133	1.158	-	1.119	FALSE
IL7	Urticaria	368078	0.05	0.00949527	0.220727	1.1009	-	1.097	FALSE
IL5	Urticaria	368078	0.05	0.00949527	0.220727	1.242	-	1.227	FALSE
IL10	Urticaria	368078	0.05	0.00949527	0.220727	1.19	-	1.12	FALSE
IL13	Urticaria	368078	0.05	0.00949527	0.28131	1.09	-	1.076	FALSE

## Sheet: Table S7
Supplementary Table S7. The instrumental variables used in Mendelian randomization analysis of 14 causal relationships are taken at the cut-off point of of 5×10-6
Outcome	Exposure	SNP	Chromosome	Effect allele	Reference allele	Exposure				Outcome			F statistics
						Beta	SE	P		Beta	SE	P
AA	βNGF	rs28637706	19	T	G	-0.1589	0.0263	1.42298e-09		-0.00780595	0.0588429	0.894464	36.5037
AA	βNGF	rs396960	6	A	T	-0.1601	0.0346	3.59402e-06		0.20788	0.0722672	0.00402059	21.4107
AA	βNGF	rs67476890	15	T	C	0.1769	0.0379	3.12702e-06		0.124748	0.0872458	0.15276	21.786
AA	βNGF	rs71641308	1	T	C	0.2043	0.0432	2.30102e-06		0.106612	0.0928868	0.251065	22.365
AA	βNGF	rs72780728	10	A	G	0.1883	0.0403	2.99302e-06		0.0768209	0.0941421	0.414494	21.8319
AA	βNGF	rs73472576	18	C	T	0.1181	0.0252	2.689e-06		0.0198476	0.0548773	0.717598	21.9634
AA	βNGF	rs7970581	12	G	T	-0.138	0.0282	9.27107e-07		-0.129178	0.0611544	0.0346577	23.9475
AA	βNGF	rs9436119	1	A	G	-0.1121	0.0246	3.90598e-06		-0.0966132	0.0552735	0.0804804	20.7654
AA	IL-9	rs117807175	14	C	G	-0.5143	0.1113	4.29003e-06		0.304873	0.243799	0.211115	21.3522
AA	IL-9	rs3736858	13	G	C	0.1374	0.0293	2.76198e-06		-0.0541783	0.067499	0.422175	21.9907
AA	IL-9	rs41294750	1	T	C	0.3514	0.0748	2.36499e-06		-0.0805808	0.160605	0.615856	22.0699
AA	IL-9	rs4880409	10	T	C	-0.3355	0.0723	3.49704e-06		-0.00329772	0.268224	0.990191	21.5332
AA	IL-9	rs61867538	11	T	C	0.3566	0.0774	3.92998e-06		-0.274147	0.135506	0.0430596	21.2266
AA	IL-9	rs7232268	18	G	A	-0.2759	0.0587	2.52499e-06		-0.0158298	0.138869	0.909245	22.0916
AA	IL-9	rs7242404	18	A	G	-0.1228	0.0264	3.27303e-06		-0.0086143	0.0602035	0.886222	21.6366
AA	IL-9	rs76963786	12	T	C	-0.2865	0.0557	4.49604e-07		0.27711	0.130794	0.0341177	26.4569
AA	IL2rα	rs11241559	5	G	T	0.1264	0.0266	2.00198e-06		-0.131136	0.0624429	0.0357207	22.5804
AA	IL2rα	rs117244812	17	A	G	-0.7064	0.1488	2.10199e-06		0.10939	0.321933	0.734013	22.537
AA	IL2rα	rs12722497	10	A	C	0.6279	0.0485	1.57217e-38		-0.189406	0.108561	0.0810364	167.609
AA	IL2rα	rs185231391	3	C	T	-0.8503	0.1809	1.47001e-06		0.213383	0.322961	0.508798	22.0936
AA	IL2rα	rs4733117	8	C	A	-0.1369	0.0292	2.627e-06		0.0296981	0.0676391	0.660613	21.9807
AA	IL2rα	rs61705228	4	T	C	0.3303	0.0716	3.98804e-06		-0.00930698	0.144609	0.948684	21.281
AA	IL2rα	rs759244	4	A	T	-0.1126	0.0239	2.42901e-06		-0.0199756	0.0558087	0.720396	22.1963
AA	IL2rα	rs929551	2	G	C	-0.1686	0.0352	1.61102e-06		-0.0743389	0.0811545	0.359658	22.9419
Chloasma	MIF	rs113218956	22	A	G	-0.8948	0.1879	2.26199e-06		0.00681225	0.080133	0.932252	22.6777
Chloasma	MIF	rs11551183	16	G	C	-0.3715	0.0797	2.52901e-06		-0.027579	0.217857	0.899263	21.7271
Chloasma	MIF	rs118055855	11	C	T	-0.6907	0.15	4.12601e-06		0.0420135	0.149994	0.779401	21.203
Chloasma	MIF	rs12594190	15	G	A	-0.1355	0.0267	3.70203e-07		0.0231641	0.167577	0.890059	25.7547
Chloasma	MIF	rs13142904	4	T	C	-0.223	0.0425	2.556e-07		0.010257	0.0546519	0.851128	27.5316
Chloasma	MIF	rs141009259	2	C	T	0.6178	0.1322	2.47201e-06		-0.148747	0.0549307	0.00677096	21.839
Chloasma	MIF	rs2330634	22	G	C	-0.1556	0.0249	4.52501e-10		0.0589839	0.0743752	0.427744	39.05
Chloasma	MIF	rs28994873	6	T	A	-0.1337	0.026	9.66296e-07		0.023166	0.0834398	0.78129	26.4433
Chloasma	MIF	rs78098071	5	C	T	0.4867	0.0918	1.77902e-07		0.0976795	0.0573747	0.0886645	28.1085
Chloasma	PDGFbb	rs11247305	15	G	C	0.1692	0.0364	1.895e-06		-0.0158298	0.138869	0.909245	21.6072
Chloasma	PDGFbb	rs116445074	5	T	G	0.2931	0.0587	3.111e-07		-0.0086143	0.0602035	0.886222	24.9319
Chloasma	PDGFbb	rs11766649	7	G	A	-0.0908	0.0196	3.53102e-06		0.27711	0.130794	0.0341177	21.4615
Chloasma	PDGFbb	rs11916118	3	G	A	-0.0889	0.0194	4.93197e-06		0.258148	0.152834	0.0912053	20.9991
Chloasma	PDGFbb	rs12289510	11	G	A	0.078	0.0158	7.69396e-07		0.127169	0.195571	0.515534	24.3711
Chloasma	PDGFbb	rs13412535	2	A	G	0.3352	0.0214	2.46093e-55		0.416408	0.22402	0.0630551	245.347
Chloasma	PDGFbb	rs2324229	6	C	T	-0.0894	0.0161	3.48401e-08		0.186014	0.215276	0.38755	30.8335
Chloasma	PDGFbb	rs35859699	4	A	G	-0.3952	0.0842	2.066e-06		-0.0505988	0.0647382	0.434455	22.0298
Chloasma	PDGFbb	rs4965869	15	T	C	0.184	0.0181	5.66239e-24		0.0743349	0.0801253	0.353546	103.342
Chloasma	PDGFbb	rs55680718	2	T	C	-0.1383	0.0246	1.85802e-08		0.004915	0.0545883	0.928257	31.6063
Chloasma	PDGFbb	rs72777070	2	G	T	0.1069	0.02	8.98401e-08		0.0121096	0.064021	0.849975	28.569
Chloasma	PDGFbb	rs73162807	3	A	C	-0.2391	0.0499	1.735e-06		0.0789804	0.077196	0.306253	22.9593
Chloasma	PDGFbb	rs9936075	16	G	A	0.0782	0.0164	1.76202e-06		0.132141	0.196752	0.501833	22.7366
Chloasma	PDGFbb	rs9941733	20	G	A	-0.1161	0.0228	3.30598e-07		-0.22026	0.261396	0.399435	25.9295
Chloasma	RANTES	rs112072646	2	A	G	0.4286	0.0862	6.48396e-07		0.0205557	0.0615604	0.738446	24.7224
Chloasma	RANTES	rs147509526	19	T	C	-0.358	0.0717	6.92899e-07		0.156026	0.122822	0.203963	24.9303
Chloasma	RANTES	rs2702950	17	C	G	-0.1658	0.0321	2.39999e-07		-0.0169824	0.0545089	0.755381	26.6784
Chloasma	RANTES	rs4940620	18	G	A	0.2494	0.054	3.53704e-06		0.0235604	0.213384	0.912082	21.3307
Chloasma	RANTES	rs62438851	6	G	A	0.1957	0.0414	2.32798e-06		0.00188189	0.117972	0.987273	22.345
Chloasma	RANTES	rs7000423	8	T	C	-0.1318	0.0253	1.82301e-07		0.0203641	0.0545801	0.70907	27.1387
Chloasma	RANTES	rs7170339	15	G	C	0.4203	0.0912	4.41296e-06		0.00762582	0.0543049	0.888323	21.2388
Chloasma	RANTES	rs72793342	16	A	G	-0.1487	0.0308	1.48201e-06		0.0153806	0.0550622	0.779992	23.3088
Chloasma	RANTES	rs74472919	13	T	C	0.3313	0.0605	3.96899e-08		-0.0483936	0.328147	0.882757	29.9869
Chloasma	RANTES	rs75613039	11	T	C	0.37	0.081	4.81005e-06		-0.109101	0.201569	0.588329	20.8657
Chloasma	RANTES	rs818452	6	T	C	0.2381	0.0505	2.362e-06		-0.178371	0.0727609	0.0142272	22.2298
HS	βNGF	rs28637706	19	T	G	-0.1589	0.0263	1.42298e-09		-0.0910068	0.0873525	0.297488	36.5037
HS	βNGF	rs396960	6	A	T	-0.1601	0.0346	3.59402e-06		-0.1004	0.0850111	0.237592	21.4107
HS	βNGF	rs67476890	15	T	C	0.1769	0.0379	3.12702e-06		-0.0460307	0.0618952	0.457066	21.786
HS	βNGF	rs71641308	1	T	C	0.2043	0.0432	2.30102e-06		-0.0134624	0.0617716	0.827477	22.365
HS	βNGF	rs72780728	10	A	G	0.1883	0.0403	2.99302e-06		0.0396265	0.0949513	0.676433	21.8319
HS	βNGF	rs73472576	18	C	T	0.1181	0.0252	2.689e-06		0.00767745	0.0802264	0.923761	21.9634
HS	βNGF	rs7970581	12	G	T	-0.138	0.0282	9.27107e-07		0.0268225	0.0672561	0.690032	23.9475
HS	βNGF	rs9436119	1	A	G	-0.1121	0.0246	3.90598e-06		0.102986	0.0659465	0.118368	20.7654
LP	IL2rα	rs11241559	5	G	T	0.1264	0.0266	2.00198e-06		-0.0280457	0.0273257	0.304727	22.5804
LP	IL2rα	rs117244812	17	A	G	-0.7064	0.1488	2.10199e-06		-0.0767066	0.142222	0.58965	22.537
LP	IL2rα	rs12722497	10	A	C	0.6279	0.0485	1.57217e-38		-0.08746	0.0479323	0.0680534	167.609
LP	IL2rα	rs185231391	3	C	T	-0.8503	0.1809	1.47001e-06		0.180114	0.146635	0.219331	22.0936
LP	IL2rα	rs4733117	8	C	A	-0.1369	0.0292	2.627e-06		0.0162227	0.0294552	0.5818	21.9807
LP	IL2rα	rs61705228	4	T	C	0.3303	0.0716	3.98804e-06		-0.0682867	0.0637189	0.283861	21.281
LP	IL2rα	rs759244	4	A	T	-0.1126	0.0239	2.42901e-06		-0.00725673	0.0244432	0.766556	22.1963
LP	IL2rα	rs929551	2	G	C	-0.1686	0.0352	1.61102e-06		0.030182	0.0357217	0.398154	22.9419
LP	IL-6	rs10752777	1	A	T	0.1098	0.0236	3.24698e-06		0.0459829	0.0347764	0.186087	21.6462
LP	IL-6	rs1333040	9	T	C	0.0738	0.0158	3.16804e-06		-0.0433567	0.0238308	0.0688573	21.8172
LP	IL-6	rs13412535	2	A	G	-0.1164	0.0215	7.34294e-08		0.0780017	0.0292423	0.00764346	29.3109
LP	IL-6	rs1884910	20	G	C	-0.079	0.0169	3.26002e-06		-0.00836074	0.0242426	0.730185	21.8515
LP	IL-6	rs72831623	17	A	G	0.1973	0.0372	1.078e-07		-0.0614716	0.0476512	0.19704	28.1299
LP	IL-6	rs73273528	20	T	C	0.2672	0.0553	9.58098e-07		-0.0857119	0.0792819	0.279651	23.3465
LP	IL-6	rs75101555	3	G	C	0.3667	0.0781	2.59597e-06		0.0354589	0.119091	0.765896	22.0455
LP	IL-6	rs76856708	16	C	T	-0.3289	0.07	2.61198e-06		0.195016	0.105974	0.065734	22.0766
LP	MCP1	rs10145849	14	A	G	-0.0755	0.0162	3.40902e-06		0.0258308	0.024833	0.298255	21.7202
LP	MCP1	rs10744620	12	C	T	-0.0788	0.0161	9.91197e-07		0.0015066	0.0247454	0.951452	23.9552
LP	MCP1	rs111995966	2	G	T	-0.1452	0.031	2.52703e-06		-0.00179917	0.0446148	0.967833	21.9386
LP	MCP1	rs112313229	3	A	G	-0.1646	0.0313	1.431e-07		-0.0239023	0.0460667	0.603855	27.6548
LP	MCP1	rs12073356	1	A	G	-0.1426	0.0311	4.16505e-06		0.0371592	0.0470575	0.429728	21.0241
LP	MCP1	rs12075	1	A	G	0.2185	0.0155	1.43516e-44		0.021877	0.0239128	0.360262	198.719
LP	MCP1	rs12493471	3	C	T	-0.1163	0.0162	6.80769e-13		-0.0529843	0.0247925	0.0325889	51.5382
LP	MCP1	rs146522229	19	T	C	-0.5976	0.1177	3.56098e-07		-0.195688	0.181996	0.28227	25.7791
LP	MCP1	rs2228467	3	C	T	0.2637	0.0291	9.19179e-20		0.0515571	0.0448499	0.250331	82.1172
LP	MCP1	rs2712431	3	A	C	-0.0787	0.0172	4.75499e-06		-0.0494783	0.0263285	0.0602074	20.9359
LP	MCP1	rs56212190	1	T	C	0.181	0.0373	9.84691e-07		0.0833789	0.0553864	0.13222	23.5472
LP	MCP1	rs62243917	3	T	A	0.3171	0.0331	7.94328e-22		-0.0498083	0.042578	0.242076	91.7776
LP	MCP1	rs7197349	16	G	A	-0.0968	0.0206	2.62198e-06		0.0024244	0.0298793	0.935331	22.0809
LP	MCP1	rs7517040	1	G	A	0.0987	0.0191	2.43501e-07		-0.018501	0.0287819	0.520353	26.7035
LP	MCP1	rs9317045	13	C	A	-0.1134	0.0236	1.51702e-06		-0.0304085	0.033672	0.366484	23.0888
SD	SCGFβ	rs112346514	19	T	C	-0.3314	0.0711	2.37301e-06		0.0318317	0.0724987	0.660614	21.7253
SD	SCGFβ	rs116924815	19	T	C	0.6079	0.0738	1.74381e-16		-0.0340127	0.0842756	0.686515	67.8503
SD	SCGFβ	rs117716477	12	A	C	0.8384	0.0841	1.34215e-23		-0.137786	0.108301	0.203285	99.3826
SD	SCGFβ	rs12480722	20	C	T	-0.1624	0.0355	4.72204e-06		0.00365906	0.0411282	0.929108	20.9274
SD	SCGFβ	rs13287050	9	T	A	0.1242	0.0264	2.20201e-06		0.0348684	0.0306284	0.254939	22.1327
SD	SCGFβ	rs139413256	7	A	G	-0.5377	0.1084	7.04304e-07		0.206023	0.108941	0.0586057	24.6049
SD	SCGFβ	rs143829871	3	C	T	0.1902	0.04	1.89701e-06		0.0370224	0.0475453	0.43617	22.61
SD	SCGFβ	rs151194174	7	A	G	0.4635	0.0942	1.12899e-06		-0.103312	0.0718746	0.150607	24.2102
SD	SCGFβ	rs17876031	5	G	A	0.1514	0.0255	2.24999e-09		0.00418537	0.0294041	0.886811	35.251
SD	SCGFβ	rs264162	18	G	A	-0.1097	0.0234	2.68497e-06		-0.00717087	0.0274928	0.794226	21.9777
SD	SCGFβ	rs34911860	1	A	G	-0.3675	0.0789	3.23698e-06		0.0133669	0.104888	0.898593	21.6951
SD	SCGFβ	rs4656185	1	A	G	0.205	0.0256	1.16011e-15		-0.0391212	0.0297628	0.1887	64.1251
SD	SCGFβ	rs4737732	8	G	A	0.1147	0.0252	4.67595e-06		0.022644	0.030324	0.455223	20.7169
SD	SCGFβ	rs7762066	6	C	T	-0.1389	0.0299	3.49502e-06		0.020702	0.0324028	0.522891	21.5805
SD	SCGFβ	rs78217154	8	C	T	-0.3997	0.0864	3.77303e-06		0.113644	0.0976846	0.244677	21.4013
Urticaria	Eotaxin	rs11087905	21	A	C	0.0941	0.0189	5.47697e-07		-0.0118065	0.0151138	0.434698	24.7888
Urticaria	Eotaxin	rs112347425	3	T	C	0.158	0.0277	8.64709e-09		0.011652	0.0252097	0.643935	32.5353
Urticaria	Eotaxin	rs12075	1	A	G	0.1671	0.0156	1.33199e-26		-0.0511301	0.0143167	0.000355149	114.737
Urticaria	Eotaxin	rs1476670	1	C	A	0.1007	0.0217	3.51399e-06		-0.0108275	0.0194023	0.576812	21.5347
Urticaria	Eotaxin	rs187131	1	G	C	-0.1291	0.0254	3.57298e-07		0.00410763	0.0223541	0.854207	25.8336
Urticaria	Eotaxin	rs2024050	7	G	A	-0.1728	0.0303	1.104e-08		0.0191085	0.0276639	0.489731	32.5239
Urticaria	Eotaxin	rs2210755	9	C	T	0.1104	0.0242	4.854e-06		0.0158743	0.0204259	0.437063	20.8117
Urticaria	Eotaxin	rs2211994	21	C	T	-0.0885	0.0177	6.07897e-07		-0.0218756	0.0159722	0.17081	25
Urticaria	Eotaxin	rs2228467	3	C	T	0.4163	0.0292	2.27091e-46		-0.0606356	0.0269075	0.0242287	203.258
Urticaria	Eotaxin	rs2419841	10	C	T	0.1277	0.0279	4.97794e-06		0.00135532	0.0262021	0.958747	20.9495
Urticaria	Eotaxin	rs5746492	22	G	A	-0.0954	0.0207	3.95904e-06		0.00180195	0.019064	0.924695	21.2401
Urticaria	Eotaxin	rs5754733	22	A	C	-0.1042	0.0214	1.06299e-06		0.00176911	0.0189447	0.925599	23.7087
Urticaria	Eotaxin	rs59808887	5	T	C	-0.1673	0.0358	2.91099e-06		0.0139738	0.0289782	0.629653	21.8387
Urticaria	Eotaxin	rs75426604	14	A	C	-0.1366	0.0291	2.52802e-06		0.0447747	0.0245524	0.0682072	22.0351
Urticaria	Eotaxin	rs79722574	17	T	C	-0.1113	0.0228	1.06101e-06		0.00328808	0.020603	0.873202	23.8298
Urticaria	Eotaxin	rs9317045	13	C	A	-0.1182	0.0237	5.82197e-07		0.0157771	0.0201825	0.434379	24.8736
Urticaria	GROα	rs1113500	1	T	G	0.1174	0.0244	1.57101e-06		0.016281	0.0145336	0.262616	23.1503
Urticaria	GROα	rs12075	1	A	G	0.3751	0.0237	1.24394e-55		-0.0511301	0.0143167	0.000355149	250.494
Urticaria	GROα	rs140734053	10	A	G	0.7257	0.1561	3.578e-06		-0.0536419	0.0766301	0.48392	21.6127
Urticaria	GROα	rs185768063	6	G	A	-0.3998	0.076	1.456e-07		0.00518277	0.0445032	0.907289	27.6731
Urticaria	GROα	rs188345231	8	T	C	0.623	0.1323	4.342e-06		-0.0198106	0.0821798	0.809505	22.1746
Urticaria	GROα	rs2422841	20	A	G	-0.1657	0.0361	4.65597e-06		-0.00126582	0.0206604	0.951146	21.0684
Urticaria	GROα	rs508977	4	G	T	0.3802	0.028	7.55788e-42		-0.00980774	0.0167107	0.557261	184.378
Urticaria	GROα	rs62024303	15	G	A	0.3053	0.0666	4.40798e-06		0.0205129	0.0353572	0.561806	21.0138
Urticaria	GROα	rs78653452	20	T	G	-0.7362	0.1558	1.20801e-06		-0.0473939	0.0727298	0.514631	22.3284
Urticaria	IL-10	rs10457128	6	A	G	-0.0865	0.0172	5.23697e-07		-0.0211094	0.0148745	0.15585	25.2915
Urticaria	IL-10	rs10493718	1	A	C	-0.11	0.0222	7.15995e-07		0.0213674	0.0196067	0.2758	24.5516
Urticaria	IL-10	rs11206302	1	T	C	-0.1189	0.0251	2.20201e-06		-0.0558482	0.0218952	0.0107505	22.4397
Urticaria	IL-10	rs2086656	4	T	C	-0.0789	0.0171	3.78303e-06		-0.0192407	0.0150749	0.201834	21.2893
Urticaria	IL-10	rs2375980	9	G	C	-0.0824	0.0165	7.06708e-07		0.0181135	0.0144851	0.211119	24.9394
Urticaria	IL-10	rs282258	2	C	T	-0.0992	0.0162	1.00099e-09		-0.0138528	0.0144439	0.33752	37.4967
Urticaria	IL-10	rs3025021	6	C	T	-0.0947	0.0195	1.46201e-06		0.00791342	0.015111	0.600496	23.5847
Urticaria	IL-10	rs41282660	6	G	A	0.1194	0.0255	3.72297e-06		0.00759722	0.0209846	0.717323	21.9244
Urticaria	IL-10	rs4349809	6	G	T	-0.2853	0.0165	5.77165e-67		-0.0313206	0.0143236	0.028768	298.976
Urticaria	IL-10	rs465757	20	A	G	0.084	0.0174	1.17301e-06		0.00729098	0.014984	0.626553	23.3056
Urticaria	IL-10	rs7088799	10	G	T	0.0852	0.0167	3.22597e-07		-0.0173416	0.0147174	0.238675	26.0283
AA: Alopecia areata,HS: Hidradenitis suppurativa,LP: Lichen planus,SD:Seborrheic dermatitis,βNGF: Beta nerve growth factor,IL-9: Interleukin-9,IL2rα: Interleukin-2 receptor,MIF: Macrophage migration inhibitory factor,PDGFbb: Platelet derived growth factor BB, RANTES: Regulated on Activation, Normal T Cell Expressed and Secreted,IL-6: Interleukin-6,MCP1: Monocyte chemotactic protein-1,SCGFβ: Stem …

## Sheet: Table S8
Supplementary Table S8. The 14 causal relationships (SNPs reaching P<5×10-6)
exposure	outcome	method	nsnp	b	se	pval	lo_ci	up_ci	or	or_lci95	or_uci95		Heterogeneity test				Pleiotropy test
													Method	Q	P		egger_intercept	P
bNGF	AA	Inverse variance weighted	7	0.484292	0.171301	0.00469659	0.148542	0.820042	1.62303	1.16014	2.2706		MR Egger	3.60084	0.608187		0.0390316	0.765004
bNGF	AA	Weighted median	7	0.466077	0.229868	0.0426031	0.0155346	0.916619	1.59373	1.01566	2.50082		Inverse variance weighted	3.70049	0.717132
bNGF	AA	MR Egger	7	0.224453	0.840771	0.80016	-1.42346	1.87236	1.25164	0.24088	6.50366
IL-9	AA	Inverse variance weighted	6	-0.402132	0.195429	0.0396202	-0.785172	-0.0190908	0.668893	0.456041	0.98109		MR Egger	3.47449	0.481768		0.112859	0.342337
IL-9	AA	MR Egger	6	-0.844558	0.455117	0.137082	-1.73659	0.0474706	0.429747	0.17612	1.04862		Inverse variance weighted	4.63314	0.462269
IL-9	AA	Weighted median	6	-0.241698	0.259311	0.351297	-0.749948	0.266552	0.785293	0.472391	1.30546
IL2ra	AA	Inverse variance weighted	6	-0.304774	0.130621	0.0196338	-0.560791	-0.0487572	0.73729	0.570758	0.952412		MR Egger	1.8835	0.757175		-0.057881	0.402382
IL2ra	AA	MR Egger	6	-0.160215	0.202306	0.472711	-0.556735	0.236305	0.851961	0.573077	1.26656		Inverse variance weighted	2.75912	0.737063
IL2ra	AA	Weighted median	6	-0.279356	0.151803	0.06573	-0.576889	0.0181767	0.75627	0.561643	1.01834
RANTES	chloasma	Inverse variance weighted	9	0.836297	0.4064	0.0396075	0.0397539	1.63284	2.30781	1.04055	5.11839		MR Egger	1.99019	0.960381		-0.0718288	0.760018
RANTES	chloasma	MR Egger	9	1.14714	1.05962	0.314864	-0.929717	3.224	3.14918	0.394666	25.1285		Inverse variance weighted	2.09109	0.978091
RANTES	chloasma	Weighted median	9	0.745904	0.476776	0.117706	-0.188577	1.68039	2.10835	0.828137	5.36762
PDGFbb	chloasma	Inverse variance weighted	13	-0.736721	0.353868	0.0373507	-1.4303	-0.0431402	0.478681	0.239237	0.957777		MR Egger	7.16754	0.785358		-0.0181985	0.864442
PDGFbb	chloasma	MR Egger	13	-0.633534	0.688367	0.377136	-1.98273	0.715666	0.530713	0.137692	2.04555		Inverse variance weighted	7.19808	0.844251
PDGFbb	chloasma	Weighted median	13	-0.8369	0.464821	0.0717848	-1.74795	0.0741478	0.433051	0.174131	1.07697
MIF	chloasma	Inverse variance weighted	6	-0.966357	0.4705	0.0399862	-1.88854	-0.0441759	0.380467	0.151293	0.956786		MR Egger	5.8274	0.212414		-0.13997	0.596505
MIF	chloasma	MR Egger	6	-0.591045	0.826246	0.513934	-2.21049	1.0284	0.553748	0.109647	2.79658		Inverse variance weighted	6.30793	0.277398
MIF	chloasma	Weighted median	6	-1.26447	0.582326	0.0298997	-2.40583	-0.123113	0.282388	0.0901904	0.884163
bNGF	HS	Inverse variance weighted	7	0.49101	0.146408	0.000797344	0.204051	0.777969	1.63397	1.22636	2.17705		MR Egger	2.52403	0.772872		0.0186688	0.866702
bNGF	HS	MR Egger	7	0.366804	0.718125	0.63125	-1.04072	1.77433	1.44312	0.3532	5.89632		Inverse variance weighted	2.55524	0.862235
bNGF	HS	Weighted median	7	0.546789	0.19468	0.00497484	0.165217	0.928362	1.7277	1.17965	2.53036
IL2ra	LP	Inverse variance weighted	6	-0.13747	0.0577574	0.0173068	-0.250674	-0.0242653	0.871561	0.778276	0.976027		MR Egger	1.86744	0.760124		-0.00864729	0.765616
IL2ra	LP	MR Egger	6	-0.115656	0.0894917	0.265833	-0.29106	0.0597473	0.890781	0.747471	1.06157		Inverse variance weighted	1.96927	0.853381
IL2ra	LP	Weighted median	6	-0.150343	0.0684073	0.0279659	-0.284422	-0.0162648	0.860413	0.752449	0.983867
IL-6	LP	Inverse variance weighted	5	-0.486841	0.125422	0.000103767	-0.732668	-0.241013	0.614565	0.480625	0.785832		MR Egger	1.12279	0.771575		-0.0241404	0.548328
IL-6	LP	MR Egger	5	-0.325539	0.270042	0.314417	-0.854821	0.203742	0.722138	0.425359	1.22598		Inverse variance weighted	1.57772	0.81279
IL-6	LP	Weighted median	5	-0.505259	0.16103	0.00170296	-0.820878	-0.18964	0.603349	0.440045	0.827257
MCP1	LP	Inverse variance weighted	14	0.140715	0.0625017	0.0243613	0.018212	0.263219	1.1511	1.01838	1.30111		MR Egger	11.4596	0.489996		-0.0122401	0.556039
MCP1	LP	MR Egger	14	0.221361	0.147098	0.15822	-0.0669511	0.509674	1.24777	0.935241	1.66475		Inverse variance weighted	11.8264	0.54193
MCP1	LP	Weighted median	14	0.121314	0.0864408	0.160486	-0.0481097	0.290738	1.12898	0.953029	1.33741
SCGFb	SD	Inverse variance weighted	14	-0.112594	0.0511663	0.0277679	-0.21288	-0.012308	0.893513	0.808253	0.987767		MR Egger	5.02596	0.957106		0.0330752	0.138811
SCGFb	SD	MR Egger	14	-0.23549	0.0928724	0.0261474	-0.41752	-0.0534603	0.790183	0.658678	0.947944		Inverse variance weighted	7.54015	0.872216
SCGFb	SD	Weighted median	14	-0.15066	0.0709691	0.0337622	-0.28976	-0.0115609	0.86014	0.748443	0.988506
Eotaxin	urticaria	Inverse variance weighted	15	-0.118325	0.0370738	0.00141481	-0.19099	-0.0456606	0.888407	0.826141	0.955366		MR Egger	12.5184	0.485663		0.0193863	0.130021
Eotaxin	urticaria	MR Egger	15	-0.238457	0.0824367	0.0125852	-0.400033	-0.0768811	0.787843	0.670298	0.926		Inverse variance weighted	15.1309	0.369267
Eotaxin	urticaria	Weighted median	15	-0.135442	0.0537676	0.0117682	-0.240826	-0.0300572	0.87333	0.785978	0.97039
GROa	urticaria	Inverse variance weighted	9	-0.0548044	0.0274223	0.0456586	-0.108552	-0.00105674	0.94667	0.897132	0.998944		MR Egger	8.69299	0.275456		0.0230232	0.271927
GROa	urticaria	MR Egger	9	-0.120179	0.0609905	0.0894314	-0.23972	-0.000637565	0.886762	0.786848	0.999363		Inverse variance weighted	10.4589	0.234283
GROa	urticaria	Weighted median	9	-0.0301611	0.0365502	0.40926	-0.101799	0.0414773	0.970289	0.903211	1.04235
IL-10	urticaria	Inverse variance weighted	10	0.0960562	0.0446101	0.0312999	0.00862042	0.183492	1.10082	1.00866	1.20141		MR Egger	12.3497	0.136269		-0.00511766	0.706329
IL-10	urticaria	MR Egger	10	0.129499	0.0976194	0.221269	-0.0618354	0.320833	1.13826	0.940038	1.37827		Inverse variance weighted	12.5852	0.182292
IL-10	urticaria	Weighted median	10	0.107694	0.0455291	0.0180112	0.018457	0.196931	1.11371	1.01863	1.21766
AA: Alopecia areata,HS: Hidradenitis suppurativa,LP: Lichen planus,SD:Seborrheic dermatitis,βNGF: Beta nerve growth factor,IL-9: Interleukin-9,IL2rα: Interleukin-2 receptor,MIF: Macrophage migration inhibitory factor,PDGFbb: Platelet derived growth factor BB, RANTES: Regulated on Activation, Normal T Cell Expressed and Secreted,IL-6: Interleukin-6,MCP1: Monocyte chemotactic protein-1,SCGFβ: Stem …

## Sheet: Table S9
Supplementary Table S9. The causal effects of the circulating cytokines on the 6 immune skin diseases (SNPs reaching P<5×10-6)
exposure	outcome	method	nsnp	b	se	pval	lo_ci	up_ci	or	or_lci95	or_uci95
CTACK	AA	Weighted median	8	-0.177016	0.162122	0.274892	-0.494776	0.140744	0.837767	0.609708	1.15113
CTACK	AA	MR Egger	8	-0.125824	0.274194	0.662468	-0.663244	0.411596	0.88177	0.515177	1.50922
CTACK	AA	Inverse variance weighted	8	0.0201483	0.136494	0.882648	-0.247381	0.287677	1.02035	0.780843	1.33333
βNGF	AA	Inverse variance weighted	7	0.484292	0.171301	0.00469659	0.148542	0.820042	1.62303	1.16014	2.2706
βNGF	AA	Weighted median	7	0.466077	0.229868	0.0426031	0.0155346	0.916619	1.59373	1.01566	2.50082
βNGF	AA	MR Egger	7	0.224453	0.840771	0.80016	-1.42346	1.87236	1.25164	0.24088	6.50366
VEGF	AA	Inverse variance weighted	10	0.0515995	0.117482	0.660507	-0.178665	0.281864	1.05295	0.836386	1.3256
VEGF	AA	MR Egger	10	-0.0904943	0.198637	0.660806	-0.479824	0.298835	0.91348	0.618893	1.34829
VEGF	AA	Weighted median	10	-0.0236883	0.100636	0.813909	-0.220934	0.173558	0.97659	0.801769	1.18953
MIF	AA	Weighted median	6	0.232702	0.216004	0.281345	-0.190666	0.65607	1.26201	0.826408	1.9272
MIF	AA	Inverse variance weighted	6	0.181788	0.179098	0.310097	-0.169244	0.532819	1.19936	0.844303	1.70373
MIF	AA	MR Egger	6	-0.0480584	0.302733	0.88156	-0.641416	0.545299	0.953078	0.526546	1.72512
TRAIL	AA	Inverse variance weighted	14	-0.119478	0.124251	0.33626	-0.36301	0.124055	0.887384	0.69558	1.13208
TRAIL	AA	Weighted median	14	-0.125166	0.13184	0.342426	-0.383572	0.133239	0.88235	0.681423	1.14252
TRAIL	AA	MR Egger	14	-0.0694666	0.162879	0.677301	-0.38871	0.249777	0.932891	0.677931	1.28374
TNFβ	AA	Inverse variance weighted	4	-0.104163	0.13267	0.432379	-0.364195	0.15587	0.901079	0.694756	1.16867
TNFβ	AA	Weighted median	4	-0.108018	0.155494	0.487258	-0.412785	0.19675	0.897612	0.661804	1.21744
TNFβ	AA	MR Egger	4	-0.138115	0.217684	0.590667	-0.564774	0.288545	0.870999	0.568488	1.33448
TNFα	AA	Inverse variance weighted	4	-0.0934365	0.226633	0.680133	-0.537637	0.350764	0.910796	0.584127	1.42015
TNFα	AA	MR Egger	4	0.070127	0.376661	0.869477	-0.668129	0.808383	1.07264	0.512667	2.24428
TNFα	AA	Weighted median	4	0.0101248	0.255186	0.968351	-0.49004	0.510289	1.01018	0.612602	1.66577
SDF1α	AA	Inverse variance weighted	8	-0.314537	0.264603	0.234553	-0.833159	0.204085	0.730127	0.434674	1.2264
SDF1α	AA	MR Egger	8	0.358105	0.574166	0.55578	-0.76726	1.48347	1.43062	0.464284	4.40822
SDF1α	AA	Weighted median	8	0.00313999	0.373043	0.993284	-0.728025	0.734305	1.00314	0.482862	2.08403
SCGFβ	AA	Inverse variance weighted	14	-0.192986	0.101361	0.0569178	-0.391654	0.00568219	0.824494	0.675938	1.0057
SCGFβ	AA	Weighted median	14	-0.183336	0.132857	0.167602	-0.443735	0.0770634	0.832488	0.641635	1.08011
SCGFβ	AA	MR Egger	14	-0.0333396	0.184353	0.859506	-0.394671	0.327992	0.96721	0.673902	1.38818
SCF	AA	Inverse variance weighted	9	0.0893813	0.212528	0.674074	-0.327173	0.505936	1.0935	0.720959	1.65854
SCF	AA	MR Egger	9	-0.0203934	0.507119	0.969045	-1.01435	0.973561	0.979813	0.362639	2.64735
SCF	AA	Weighted median	9	-0.00481657	0.287477	0.986632	-0.568271	0.558638	0.995195	0.566504	1.74829
IL-16	AA	Inverse variance weighted	10	-0.15929	0.11145	0.152931	-0.377732	0.0591516	0.852749	0.685414	1.06094
IL-16	AA	Weighted median	10	-0.194411	0.14765	0.18794	-0.483806	0.0949838	0.823319	0.616433	1.09964
IL-16	AA	MR Egger	10	-0.118477	0.194707	0.559741	-0.500103	0.26315	0.888272	0.606468	1.30102
RANTES	AA	Inverse variance weighted	9	0.193326	0.151205	0.201051	-0.103037	0.489689	1.21328	0.902094	1.63181
RANTES	AA	Weighted median	9	0.200982	0.211173	0.341229	-0.212917	0.61488	1.2226	0.808223	1.84943
RANTES	AA	MR Egger	9	0.0562223	0.394129	0.890586	-0.716271	0.828716	1.05783	0.488571	2.29038
PDGFbb	AA	Weighted median	13	-0.272137	0.176704	0.123543	-0.618476	0.074203	0.76175	0.538765	1.07703
PDGFbb	AA	Inverse variance weighted	13	-0.125533	0.134336	0.350064	-0.388832	0.137767	0.882027	0.677848	1.14771
PDGFbb	AA	MR Egger	13	-0.0990983	0.272445	0.722949	-0.63309	0.434894	0.905654	0.530948	1.5448
MIP1β	AA	Inverse variance weighted	17	-0.0736023	0.0766219	0.336758	-0.223781	0.0765766	0.929041	0.79949	1.07958
MIP1β	AA	MR Egger	17	-0.0752211	0.115725	0.525522	-0.302041	0.151599	0.927538	0.739308	1.16369
MIP1β	AA	Weighted median	17	-0.0529245	0.0957377	0.580395	-0.24057	0.134721	0.948452	0.786179	1.14422
MIP1α	AA	Inverse variance weighted	7	0.119668	0.175734	0.495897	-0.22477	0.464106	1.12712	0.7987	1.59059
MIP1α	AA	MR Egger	7	0.229318	0.48348	0.655271	-0.718303	1.17694	1.25774	0.487579	3.24443
MIP1α	AA	Weighted median	7	0.0543533	0.214892	0.80032	-0.366835	0.475542	1.05586	0.692924	1.60889
MIG	AA	MR Egger	14	0.364091	0.30064	0.249187	-0.225164	0.953347	1.43921	0.798385	2.59438
MIG	AA	Inverse variance weighted	14	-0.114622	0.144003	0.42605	-0.396868	0.167624	0.891703	0.672423	1.18249
MIG	AA	Weighted median	14	-0.0159273	0.17206	0.926247	-0.353164	0.32131	0.984199	0.702462	1.37893
MCSF	AA	Inverse variance weighted	7	-0.107573	0.131447	0.413144	-0.365209	0.150064	0.898011	0.694051	1.16191
MCSF	AA	MR Egger	7	-0.17249	0.243994	0.511177	-0.650718	0.305738	0.841567	0.521671	1.35763
MCSF	AA	Weighted median	7	-0.0893122	0.157146	0.569806	-0.397319	0.218694	0.91456	0.67212	1.24445
MCP3	AA	Inverse variance weighted	2	0.000791228	0.194906	0.996761	-0.381224	0.382806	1.00079	0.683025	1.46639
MCP1	AA	MR Egger	14	-0.227811	0.334801	0.509144	-0.884022	0.4284	0.796275	0.413118	1.5348
MCP1	AA	Weighted median	14	0.0646174	0.195178	0.740593	-0.317932	0.447167	1.06675	0.727652	1.56388
MCP1	AA	Inverse variance weighted	14	-0.0292104	0.142612	0.837709	-0.30873	0.250309	0.971212	0.734379	1.28442
IL-12p70	AA	MR Egger	10	-0.115859	0.223794	0.618674	-0.554496	0.322778	0.890601	0.574362	1.38096
IL-12p70	AA	Inverse variance weighted	10	-0.0180318	0.127765	0.887765	-0.268451	0.232387	0.98213	0.764563	1.26161
IL-12p70	AA	Weighted median	10	-0.011801	0.137131	0.931421	-0.280577	0.256975	0.988268	0.755348	1.29301
IP10	AA	Weighted median	9	0.275779	0.201831	0.171818	-0.11981	0.671368	1.31756	0.887089	1.95691
IP10	AA	MR Egger	9	0.241458	0.321116	0.476608	-0.387929	0.870845	1.2731	0.67846	2.38893
IP10	AA	Inverse variance weighted	9	0.0809719	0.159235	0.6111	-0.231129	0.393073	1.08434	0.793637	1.48153
IL-18	AA	MR Egger	15	0.398183	0.208102	0.0779751	-0.00969816	0.806063	1.48912	0.990349	2.23908
IL-18	AA	Weighted median	15	0.18985	0.134088	0.156815	-0.0729617	0.452662	1.20907	0.929636	1.57249
IL-18	AA	Inverse variance weighted	15	0.0859379	0.0960484	0.370929	-0.102317	0.274193	1.08974	0.902743	1.31547
IL-17	AA	MR Egger	10	-0.375843	0.365056	0.33334	-1.09135	0.339666	0.68671	0.335762	1.40448
IL-17	AA	Inverse variance weighted	10	-0.0546394	0.18647	0.769507	-0.42012	0.310841	0.946827	0.656968	1.36457
IL-17	AA	Weighted median	10	-0.0132597	0.257088	0.958866	-0.517153	0.490634	0.986828	0.596215	1.63335
IL-13	AA	Inverse variance weighted	9	0.108582	0.10728	0.311469	-0.101686	0.31885	1.1147	0.903314	1.37555
IL-13	AA	MR Egger	9	0.0767843	0.2143	0.730679	-0.343244	0.496813	1.07981	0.709465	1.64347
IL-13	AA	Weighted median	9	0.0214781	0.123408	0.861832	-0.220401	0.263357	1.02171	0.802197	1.30129
IL-10	AA	Weighted median	10	-0.0552762	0.180793	0.7598	-0.409631	0.299078	0.946224	0.663895	1.34862
IL-10	AA	Inverse variance weighted	10	-0.0543859	0.190938	0.77577	-0.428625	0.319853	0.947067	0.651404	1.37693
IL-10	AA	MR Egger	10	-0.0215259	0.421666	0.960538	-0.84799	0.804939	0.978704	0.428275	2.23656
IL-8	AA	Inverse variance weighted	4	0.243168	0.234599	0.299957	-0.216646	0.702982	1.27528	0.805215	2.01977
IL-8	AA	Weighted median	4	0.255309	0.274916	0.353054	-0.283525	0.794144	1.29086	0.753124	2.21255
IL-8	AA	MR Egger	4	0.224099	0.612139	0.749394	-0.975694	1.42389	1.2512	0.376931	4.15325
IL-6	AA	Inverse variance weighted	5	0.11749	0.285737	0.680938	-0.442554	0.677535	1.12467	0.642394	1.96902
IL-6	AA	MR Egger	5	-0.107723	0.617319	0.872583	-1.31767	1.10222	0.897876	0.267759	3.01085
IL-6	AA	Weighted median	5	0.0283695	0.372673	0.93932	-0.702069	0.758808	1.02878	0.495559	2.13573
IL1ra	AA	MR Egger	6	-1.04317	0.596713	0.155342	-2.21273	0.126383	0.352335	0.109401	1.13472
IL1ra	AA	Weighted median	6	0.244851	0.273268	0.370247	-0.290754	0.780455	1.27743	0.7477	2.18247
IL1ra	AA	Inverse variance weighted	6	0.0887668	0.289111	0.758818	-0.477891	0.655424	1.09283	0.62009	1.92596
IL-1β	AA	Weighted median	4	0.381937	0.298301	0.200414	-0.202734	0.966607	1.46512	0.816495	2.62901
IL-1β	AA	Inverse variance weighted	4	0.27679	0.340903	0.416831	-0.39138	0.944959	1.31889	0.676124	2.57271
IL-1β	AA	MR Egger	4	-0.108396	1.46822	0.947867	-2.98611	2.76932	0.897273	0.0504836	15.9477
HGF	AA	MR Egger	7	0.30914	0.547593	0.596769	-0.764142	1.38242	1.36225	0.465734	3.98454
HGF	AA	Inverse variance weighted	7	-0.0422674	0.233878	0.856584	-0.500668	0.416133	0.958613	0.606126	1.51609
HGF	AA	Weighted median	7	-0.0328322	0.297075	0.911998	-0.615099	0.549435	0.967701	0.540587	1.73227
IL-9	AA	Inverse variance weighted	6	-0.402132	0.195429	0.0396202	-0.785172	-0.0190908	0.668893	0.456041	0.98109
IL-9	AA	MR Egger	6	-0.844558	0.455117	0.137082	-1.73659	0.0474706	0.429747	0.17612	1.04862
IL-9	AA	Weighted median	6	-0.241698	0.259311	0.351297	-0.749948	0.266552	0.785293	0.472391	1.30546
IL-7	AA	MR Egger	10	-0.239549	0.303919	0.4533	-0.835229	0.356132	0.786983	0.433775	1.4278
IL-7	AA	Inverse variance weighted	10	0.0330759	0.120254	0.783278	-0.202623	0.268775	1.03363	0.816586	1.30836
IL-7	AA	Weighted median	10	0.032167	0.147125	0.826932	-0.256197	0.320531	1.03269	0.773989	1.37786
IL-5	AA	MR Egger	5	-0.289156	0.445354	0.562439	-1.16205	0.583738	0.748895	0.312844	1.79273
IL-5	AA	Inverse variance weighted	5	-0.0987802	0.189188	0.601581	-0.469588	0.272028	0.905942	0.62526	1.31262
IL-5	AA	Weighted median	5	-0.045967	0.241021	0.848747	-0.518369	0.426435	0.955073	0.595491	1.53179
IL-4	AA	MR Egger	8	-0.527826	0.590463	0.405792	-1.68513	0.629481	0.589886	0.18542	1.87664
IL-4	AA	Weighted median	8	-0.140682	0.325152	0.665258	-0.77798	0.496616	0.868765	0.459333	1.64315
IL-4	AA	Inverse variance weighted	8	0.0283634	0.244255	0.907556	-0.450376	0.507103	1.02877	0.637388	1.66047
IL2rα	AA	Inverse variance weighted	6	-0.304774	0.130621	0.0196338	-0.560791	-0.0487572	0.73729	0.570758	0.952412
IL2rα	AA	Weighted median	6	-0.279356	0.151803	0.06573	-0.576889	0.0181767	0.75627	0.561643	1.01834
IL2rα	AA	MR Egger	6	-0.160215	0.202306	0.472711	-0.556735	0.236305	0.851961	0.573077	1.26656
IL-2	AA	MR Egger	9	-0.585402	0.293877	0.0866364	-1.1614	-0.00940176	0.556882	0.313047	0.990642
IL-2	AA	Weighted median	9	-0.180467	0.204894	0.378436	-0.582059	0.221125	0.834881	0.558747	1.24748
IL-2	AA	Inverse variance weighted	9	-0.0643087	0.18112	0.722543	-0.419303	0.290686	0.937715	0.657505	1.33734
IFN-γ	AA	MR Egger	9	-0.548075	0.575527	0.372661	-1.67611	0.579958	0.578062	0.187101	1.78596
IFN-γ	AA	Weighted median	9	0.0480653	0.30274	0.873852	-0.545306	0.641437	1.04924	0.579664	1.89921
IFN-γ	AA	Inverse variance weighted	9	-0.0246334	0.29408	0.933244	-0.60103	0.551763	0.975668	0.548247	1.73631
GROα	AA	Weighted median	9	0.0894555	0.125388	0.47558	-0.156305	0.335216	1.09358	0.855298	1.39824
GROα	AA	Inverse variance weighted	9	-0.0757293	0.106835	0.478423	-0.285127	0.133668	0.927067	0.751919	1.14301
GROα	AA	MR Egger	9	0.151695	0.242237	0.551033	-0.32309	0.62648	1.16381	0.723909	1.87101
GCSF	AA	Weighted median	7	0.168071	0.317029	0.596013	-0.453307	0.789449	1.18302	0.635523	2.20218
GCSF	AA	Inverse variance weighted	7	-0.0374299	0.276975	0.892502	-0.5803	0.505441	0.963262	0.55973	1.65772
GCSF	AA	MR Egger	7	-0.0538658	0.498612	0.918172	-1.03114	0.923413	0.947559	0.356598	2.51787
bFGF	AA	Inverse variance weighted	5	0.114246	0.303282	0.706398	-0.480188	0.708679	1.12103	0.618667	2.03131
bFGF	AA	MR Egger	5	0.367612	1.06324	0.752358	-1.71634	2.45156	1.44428	0.179723	11.6065
bFGF	AA	Weighted median	5	-0.0837597	0.392516	0.831021	-0.853091	0.685572	0.919652	0.426096	1.98491
Eotaxin	AA	Weighted median	15	-0.448345	0.207472	0.0306965	-0.854991	-0.0416989	0.638684	0.425287	0.959159
Eotaxin	AA	Inverse variance weighted	15	-0.220766	0.192537	0.25154	-0.598139	0.156606	0.801904	0.549834	1.16954
Eotaxin	AA	MR Egger	15	-0.056464	0.460787	0.904347	-0.959606	0.846678	0.9451	0.383044	2.33189
CTACK	chloasma	MR Egger	8	-0.318674	0.672356	0.652279	-1.63649	0.999144	0.727113	0.194662	2.71596
CTACK	chloasma	Weighted median	8	-0.388042	0.43243	0.369532	-1.23561	0.459522	0.678384	0.290659	1.58332
CTACK	chloasma	Inverse variance weighted	8	-0.501019	0.350642	0.153044	-1.18828	0.186239	0.605913	0.304746	1.20471
βNGF	chloasma	MR Egger	7	1.36394	2.23932	0.569077	-3.02513	5.75301	3.91158	0.0485517	315.138
βNGF	chloasma	Weighted median	7	-0.119943	0.604993	0.842845	-1.30573	1.06584	0.886971	0.270975	2.90329
βNGF	chloasma	Inverse variance weighted	7	-0.314907	0.456656	0.49045	-1.20995	0.580138	0.729857	0.298212	1.78629
VEGF	chloasma	MR Egger	10	-0.775911	0.427435	0.107024	-1.61368	0.0618613	0.460284	0.199153	1.06381
VEGF	chloasma	Weighted median	10	-0.452952	0.279921	0.105631	-1.0016	0.0956924	0.635748	0.367292	1.10042
VEGF	chloasma	Inverse variance weighted	10	-0.261742	0.255883	0.306356	-0.763272	0.239788	0.76971	0.466139	1.27098
MIF	chloasma	MR Egger	6	-0.591045	0.826246	0.513934	-2.21049	1.0284	0.553748	0.109647	2.79658
MIF	chloasma	Weighted median	6	-1.26447	0.582326	0.0298997	-2.40583	-0.123113	0.282388	0.0901904	0.884163
MIF	chloasma	Inverse variance weighted	6	-0.966357	0.4705	0.0399862	-1.88854	-0.0441759	0.380467	0.151293	0.956786
TRAIL	chloasma	MR Egger	14	0.0929236	0.4035	0.821743	-0.697937	0.883784	1.09738	0.497611	2.42004
TRAIL	chloasma	Weighted median	14	0.112971	0.374927	0.763175	-0.621885	0.847827	1.1196	0.536931	2.33457
TRAIL	chloasma	Inverse variance weighted	14	-0.184509	0.314766	0.557756	-0.801451	0.432433	0.831512	0.448678	1.541
TNFβ	chloasma	MR Egger	4	0.418653	0.572628	0.540767	-0.703699	1.541	1.51991	0.494752	4.66928
TNFβ	chloasma	Weighted median	4	0.167145	0.399159	0.675405	-0.615207	0.949496	1.18193	0.540529	2.58441
TNFβ	chloasma	Inverse variance weighted	4	0.100266	0.351528	0.775468	-0.588729	0.789261	1.10547	0.555032	2.20177
TNFα	chloasma	MR Egger	4	-0.656828	1.08973	0.607921	-2.7927	1.47904	0.518493	0.0612559	4.38873
TNFα	chloasma	Weighted median	4	-0.555166	0.723906	0.443139	-1.97402	0.863689	0.573977	0.138897	2.37189
TNFα	chloasma	Inverse variance weighted	4	-0.742702	0.611876	0.22482	-1.94198	0.456575	0.475826	0.14342	1.57866
SDF1α	chloasma	MR Egger	8	-2.62874	1.74058	0.18172	-6.04027	0.7828	0.0721696	0.00238091	2.18759
SDF1α	chloasma	Weighted median	8	0.0309354	0.982649	0.974885	-1.89506	1.95693	1.03142	0.15031	7.07755
SDF1α	chloasma	Inverse variance weighted	8	0.209576	0.91867	0.819545	-1.59102	2.01017	1.23316	0.203718	7.46458
SCGFβ	chloasma	MR Egger	14	-0.0201811	0.485873	0.967552	-0.972493	0.932131	0.980021	0.378139	2.53992
SCGFβ	chloasma	Weighted median	14	0.0860491	0.350728	0.80619	-0.601378	0.773477	1.08986	0.548056	2.16729
SCGFβ	chloasma	Inverse variance weighted	14	-0.175448	0.269154	0.514497	-0.702991	0.352094	0.839081	0.495102	1.42204
SCF	chloasma	MR Egger	9	-3.0107	1.12769	0.032009	-5.22097	-0.800434	0.049257	0.00540207	0.449134
SCF	chloasma	Weighted median	9	-1.34239	0.702017	0.0558513	-2.71834	0.0335608	0.26122	0.0659839	1.03413
SCF	chloasma	Inverse variance weighted	9	-0.749828	0.736362	0.308541	-2.1931	0.693441	0.472448	0.111571	2.00059
IL-16	chloasma	MR Egger	10	0.539092	0.781375	0.509755	-0.992403	2.07059	1.71445	0.370685	7.92948
IL-16	chloasma	Weighted median	10	-0.141565	0.419615	0.735838	-0.96401	0.68088	0.867998	0.38136	1.97561
IL-16	chloasma	Inverse variance weighted	10	0.195919	0.41748	0.638862	-0.622342	1.01418	1.21643	0.536686	2.7571
RANTES	chloasma	MR Egger	9	1.14714	1.05962	0.314864	-0.929717	3.224	3.14918	0.394666	25.1285
RANTES	chloasma	Weighted median	9	0.745904	0.476776	0.117706	-0.188577	1.68039	2.10835	0.828137	5.36762
RANTES	chloasma	Inverse variance weighted	9	0.836297	0.4064	0.0396075	0.0397539	1.63284	2.30781	1.04055	5.11839
PDGFbb	chloasma	MR Egger	13	-0.633534	0.688367	0.377136	-1.98273	0.715666	0.530713	0.137692	2.04555
PDGFbb	chloasma	Weighted median	13	-0.8369	0.464821	0.0717848	-1.74795	0.0741478	0.433051	0.174131	1.07697
PDGFbb	chloasma	Inverse variance weighted	13	-0.736721	0.353868	0.0373507	-1.4303	-0.0431402	0.478681	0.239237	0.957777
MIP1β	chloasma	MR Egger	17	-0.113128	0.327468	0.734542	-0.754966	0.528709	0.893036	0.470027	1.69674
MIP1β	chloasma	Weighted median	17	-0.128956	0.271204	0.634435	-0.660516	0.402604	0.879013	0.516585	1.49571
MIP1β	chloasma	Inverse variance weighted	17	-0.0759702	0.210083	0.717636	-0.487733	0.335793	0.926844	0.614017	1.39905
MIP1α	chloasma	MR Egger	7	-0.321744	1.29089	0.813089	-2.85189	2.20841	0.724884	0.0577348	9.10121
MIP1α	chloasma	Weighted median	7	-0.173152	0.562552	0.758236	-1.27575	0.92945	0.84101	0.27922	2.53311
MIP1α	chloasma	Inverse variance weighted	7	-0.130415	0.469345	0.781115	-1.05033	0.789501	0.877731	0.349822	2.2023
MIG	chloasma	MR Egger	14	1.30963	0.714851	0.0918676	-0.0914787	2.71074	3.7048	0.912581	15.0404
MIG	chloasma	Weighted median	14	0.537963	0.44548	0.2272	-0.335178	1.4111	1.71251	0.715211	4.10048
MIG	chloasma	Inverse variance weighted	14	0.486817	0.317371	0.125052	-0.135229	1.10886	1.62713	0.873516	3.03091
MCSF	chloasma	MR Egger	7	-0.244025	0.636119	0.717034	-1.49082	1.00277	0.783468	0.225189	2.72582
MCSF	chloasma	Weighted median	7	0.527946	0.45356	0.244422	-0.361032	1.41692	1.69545	0.696957	4.12441
MCSF	chloasma	Inverse variance weighted	7	0.685862	0.372262	0.065414	-0.0437711	1.4155	1.98548	0.957173	4.11852
MCP3	chloasma	Inverse variance weighted	2	0.794467	0.514237	0.12236	-0.213437	1.80237	2.21326	0.807803	6.06401
MCP1	chloasma	MR Egger	14	-0.683478	0.890675	0.457694	-2.4292	1.06224	0.504858	0.0881073	2.89286
MCP1	chloasma	Weighted median	14	-0.328922	0.532395	0.536697	-1.37241	0.714572	0.719699	0.253494	2.04331
MCP1	chloasma	Inverse variance weighted	14	-0.0560337	0.38052	0.88293	-0.801854	0.689786	0.945507	0.448497	1.99329
IL-12p70	chloasma	MR Egger	10	-1.5544	0.748373	0.0714435	-3.02121	-0.0875873	0.211316	0.0487422	0.916139
IL-12p70	chloasma	Weighted median	10	-0.731297	0.385733	0.0579784	-1.48733	0.0247406	0.481285	0.225974	1.02505
IL-12p70	chloasma	Inverse variance weighted	10	-0.156738	0.539021	0.771218	-1.21322	0.899744	0.854928	0.297239	2.45897
IP10	chloasma	MR Egger	9	-0.0561797	0.996216	0.956605	-2.00876	1.8964	0.945369	0.134154	6.66189
IP10	chloasma	Weighted median	9	-0.395269	0.564637	0.483902	-1.50196	0.711419	0.673499	0.222694	2.03688
IP10	chloasma	Inverse variance weighted	9	-0.653736	0.49513	0.186724	-1.62419	0.316719	0.520099	0.197071	1.37262
IL-18	chloasma	MR Egger	15	-0.0170521	0.752193	0.982258	-1.49135	1.45725	0.983092	0.225069	4.29412
IL-18	chloasma	Weighted median	15	-0.404318	0.337851	0.231409	-1.06651	0.257869	0.667432	0.344209	1.29417
IL-18	chloasma	Inverse variance weighted	15	-0.0141485	0.334719	0.966284	-0.670198	0.641901	0.985951	0.511607	1.90009
IL-17	chloasma	MR Egger	10	0.447219	0.97826	0.659716	-1.47017	2.36461	1.56396	0.229886	10.6399
IL-17	chloasma	Weighted median	10	0.299498	0.671706	0.655686	-1.01705	1.61604	1.34918	0.361662	5.03313
IL-17	chloasma	Inverse variance weighted	10	-0.0394178	0.497502	0.936849	-1.01452	0.935687	0.961349	0.362576	2.54896
IL-13	chloasma	MR Egger	9	-0.947815	0.722824	0.23114	-2.36455	0.46892	0.387587	0.0939916	1.59827
IL-13	chloasma	Weighted median	9	-0.450811	0.339604	0.184356	-1.11643	0.214812	0.637111	0.327445	1.23963
IL-13	chloasma	Inverse variance weighted	9	-0.166732	0.39106	0.669846	-0.93321	0.599746	0.846426	0.393289	1.82166
IL-10	chloasma	MR Egger	10	-1.59609	1.22894	0.230211	-4.00482	0.812635	0.202687	0.0182276	2.25384
IL-10	chloasma	Weighted median	10	-0.698877	0.481717	0.146834	-1.64304	0.245288	0.497143	0.193391	1.27799
IL-10	chloasma	Inverse variance weighted	10	-0.36391	0.59863	0.543251	-1.53723	0.809406	0.694954	0.214977	2.24657
IL-8	chloasma	MR Egger	4	-0.23976	2.95124	0.942649	-6.0242	5.54468	0.786817	0.0024195	255.872
IL-8	chloasma	Weighted median	4	-1.06148	0.798887	0.183948	-2.6273	0.504339	0.345944	0.0722735	1.65589
IL-8	chloasma	Inverse variance weighted	4	-0.958118	0.917497	0.296359	-2.75641	0.840175	0.383614	0.0635193	2.31677
IL-6	chloasma	MR Egger	5	0.169756	2.73091	0.954344	-5.18283	5.52234	1.18502	0.00561211	250.22
IL-6	chloasma	Weighted median	5	0.78947	0.953701	0.407786	-1.07978	2.65872	2.20223	0.339669	14.278
IL-6	chloasma	Inverse variance weighted	5	0.365829	1.10249	0.740024	-1.79505	2.52671	1.44171	0.166119	12.5122
IL1ra	chloasma	MR Egger	6	-2.60187	1.89129	0.240919	-6.3088	1.10506	0.0741349	0.00182022	3.0194
IL1ra	chloasma	Weighted median	6	-0.75183	0.714195	0.29248	-2.15165	0.647992	0.471503	0.116292	1.9117
IL1ra	chloasma	Inverse variance weighted	6	-0.89701	0.700811	0.200559	-2.2706	0.476579	0.407787	0.10325	1.61056
IL-1β	chloasma	MR Egger	4	-4.55028	2.48823	0.208947	-9.4272	0.326645	0.0105643	8.05043e-05	1.38631
IL-1β	chloasma	Weighted median	4	0.530956	0.736505	0.470963	-0.912594	1.97451	1.70056	0.401481	7.20307
IL-1β	chloasma	Inverse variance weighted	4	0.421168	1.00649	0.675618	-1.55156	2.3939	1.52374	0.211917	10.9561
HGF	chloasma	MR Egger	7	0.0520649	1.67761	0.976442	-3.23606	3.34019	1.05344	0.0393187	28.2244
HGF	chloasma	Weighted median	7	0.115213	0.839728	0.89087	-1.53065	1.76108	1.12211	0.216394	5.81872
HGF	chloasma	Inverse variance weighted	7	0.190651	0.653009	0.770319	-1.08925	1.47055	1.21004	0.33647	4.35162
IL-9	chloasma	MR Egger	6	-0.0817706	1.21897	0.949736	-2.47096	2.30742	0.921483	0.084504	10.0484
IL-9	chloasma	Weighted median	6	0.202487	0.652574	0.756341	-1.07656	1.48153	1.22444	0.340766	4.39968
IL-9	chloasma	Inverse variance weighted	6	0.322571	0.52391	0.538093	-0.704293	1.34943	1.38067	0.494458	3.85524
IL-7	chloasma	MR Egger	10	0.365804	0.774135	0.649169	-1.1515	1.88311	1.44167	0.316162	6.57391
IL-7	chloasma	Weighted median	10	-0.793672	0.396388	0.0452566	-1.57059	-0.0167521	0.452181	0.207922	0.983387
IL-7	chloasma	Inverse variance weighted	10	-0.339552	0.306107	0.267319	-0.939522	0.260418	0.712089	0.390815	1.29747
IL-5	chloasma	MR Egger	5	-0.385933	1.35179	0.79384	-3.03543	2.26357	0.679816	0.0480539	9.61734
IL-5	chloasma	Weighted median	5	-0.861216	0.676874	0.203251	-2.18789	0.465457	0.422648	0.112153	1.59274
IL-5	chloasma	Inverse variance weighted	5	-0.873509	0.510237	0.0869029	-1.87357	0.126556	0.417484	0.153574	1.13491
IL-4	chloasma	MR Egger	8	2.40816	1.56048	0.173722	-0.650378	5.4667	11.1135	0.521849	236.679
IL-4	chloasma	Weighted median	8	0.69471	0.850788	0.414186	-0.972834	2.36225	2.00313	0.37801	10.6149
IL-4	chloasma	Inverse variance weighted	8	0.184966	0.652255	0.776733	-1.09345	1.46339	1.20318	0.335057	4.32056
IL2rα	chloasma	MR Egger	6	-0.0939753	0.546309	0.871775	-1.16474	0.97679	0.910305	0.312003	2.65592
IL2rα	chloasma	Weighted median	6	0.0541596	0.404222	0.893415	-0.738116	0.846436	1.05565	0.478014	2.33132
IL2rα	chloasma	Inverse variance weighted	6	0.145906	0.352206	0.678682	-0.544417	0.836229	1.15709	0.58018	2.30765
IL-2	chloasma	MR Egger	9	-0.11297	0.818584	0.894121	-1.7174	1.49145	0.893177	0.179533	4.44356
IL-2	chloasma	Weighted median	9	-0.683209	0.536729	0.203049	-1.7352	0.36878	0.504994	0.176365	1.44597
IL-2	chloasma	Inverse variance weighted	9	-0.714684	0.408077	0.0798859	-1.51451	0.0851458	0.489347	0.219915	1.08888
IFN-γ	chloasma	MR Egger	9	-1.83703	1.64612	0.301271	-5.06341	1.38936	0.159291	0.00632394	4.01229
IFN-γ	chloasma	Weighted median	9	0.0950413	0.917583	0.917504	-1.70342	1.8935	1.0997	0.18206	6.6426
IFN-γ	chloasma	Inverse variance weighted	9	-1.08061	0.79802	0.175698	-2.64473	0.483505	0.339387	0.0710243	1.62175
GROα	chloasma	MR Egger	9	-0.380341	0.555604	0.515643	-1.46932	0.708643	0.683628	0.230081	2.03123
GROα	chloasma	Weighted median	9	-0.510449	0.328717	0.120458	-1.15473	0.133836	0.600226	0.315141	1.14321
GROα	chloasma	Inverse variance weighted	9	-0.307273	0.243986	0.207889	-0.785485	0.170938	0.735449	0.455898	1.18642
GCSF	chloasma	MR Egger	7	-1.41186	1.20778	0.295108	-3.77911	0.955387	0.243689	0.022843	2.59968
GCSF	chloasma	Weighted median	7	-0.806477	0.821812	0.326425	-2.41723	0.804275	0.446428	0.0891684	2.23507
GCSF	chloasma	Inverse variance weighted	7	-0.776673	0.699295	0.266719	-2.14729	0.593945	0.459934	0.1168	1.81112
bFGF	chloasma	MR Egger	5	-0.0878466	3.28871	0.980367	-6.53371	6.35802	0.915901	0.0014536	577.102
bFGF	chloasma	Weighted median	5	0.713156	1.12187	0.52498	-1.4857	2.91201	2.04042	0.226344	18.3938
bFGF	chloasma	Inverse variance weighted	5	0.668728	0.82899	0.419852	-0.956093	2.29355	1.95175	0.384392	9.91004
Eotaxin	chloasma	MR Egger	15	-0.377226	0.843479	0.662072	-2.03044	1.27599	0.685761	0.131277	3.58225
Eotaxin	chloasma	Weighted median	15	-0.213693	0.517231	0.679498	-1.22747	0.80008	0.807596	0.293034	2.22572
Eotaxin	chloasma	Inverse variance weighted	15	-0.264945	0.363201	0.465712	-0.976819	0.446928	0.767248	0.376507	1.5635
CTACK	HS	MR Egger	8	-0.299578	0.214497	0.211995	-0.719992	0.120835	0.741131	0.486756	1.12844
CTACK	HS	Weighted median	8	-0.260889	0.143666	0.0693786	-0.542473	0.0206956	0.770367	0.581309	1.02091
CTACK	HS	Inverse variance weighted	8	-0.182125	0.111615	0.102739	-0.400891	0.0366415	0.833497	0.669723	1.03732
βNGF	HS	MR Egger	7	0.366804	0.718125	0.63125	-1.04072	1.77433	1.44312	0.3532	5.89632
βNGF	HS	Weighted median	7	0.546789	0.19468	0.00497484	0.165217	0.928362	1.7277	1.17965	2.53036
βNGF	HS	Inverse variance weighted	7	0.49101	0.146408	0.000797344	0.204051	0.777969	1.63397	1.22636	2.17705
VEGF	HS	MR Egger	10	0.115451	0.137113	0.424236	-0.153291	0.384193	1.12238	0.85788	1.46843
VEGF	HS	Weighted median	10	-0.0469019	0.0914338	0.607979	-0.226112	0.132308	0.954181	0.797629	1.14146
VEGF	HS	Inverse variance weighted	10	-0.0923457	0.0820357	0.260302	-0.253136	0.0684443	0.91179	0.776363	1.07084
MIF	HS	MR Egger	6	-0.325104	0.257699	0.27566	-0.830194	0.179985	0.722452	0.435965	1.1972
MIF	HS	Weighted median	6	0.0476245	0.204186	0.815574	-0.35258	0.447829	1.04878	0.702873	1.56491
MIF	HS	Inverse variance weighted	6	-0.110338	0.153606	0.472562	-0.411406	0.19073	0.895532	0.662718	1.21013
TRAIL	HS	MR Egger	14	-0.0531298	0.102893	0.614986	-0.2548	0.148541	0.948257	0.775071	1.16014
TRAIL	HS	Weighted median	14	-0.133238	0.111016	0.230075	-0.35083	0.084354	0.875257	0.704104	1.08801
TRAIL	HS	Inverse variance weighted	14	-0.0583589	0.0811385	0.471986	-0.21739	0.100672	0.943311	0.804616	1.10591
TNFβ	HS	MR Egger	4	0.542493	0.185993	0.100191	0.177946	0.907041	1.72029	1.19476	2.47698
TNFβ	HS	Weighted median	4	0.323228	0.142204	0.023027	0.0445079	0.601947	1.38158	1.04551	1.82567
TNFβ	HS	Inverse variance weighted	4	0.260696	0.152447	0.0872526	-0.0381009	0.559493	1.29783	0.962616	1.74979
TNFα	HS	MR Egger	4	-0.218363	0.328888	0.575026	-0.862983	0.426258	0.803834	0.421902	1.53152
TNFα	HS	Weighted median	4	-0.240602	0.230044	0.295609	-0.691488	0.210284	0.786154	0.50083	1.23403
TNFα	HS	Inverse variance weighted	4	-0.272107	0.196018	0.165085	-0.656303	0.112089	0.761773	0.518765	1.11861
SDF1α	HS	MR Egger	8	1.08936	0.502827	0.0734193	0.103815	2.0749	2.97236	1.1094	7.96372
SDF1α	HS	Weighted median	8	0.171328	0.33849	0.612749	-0.492112	0.834768	1.18688	0.611334	2.30428
SDF1α	HS	Inverse variance weighted	8	0.204136	0.274455	0.457005	-0.333796	0.742068	1.22647	0.7162	2.10028
SCGFβ	HS	MR Egger	14	-0.0607827	0.156356	0.704274	-0.367241	0.245675	0.941028	0.692643	1.27848
SCGFβ	HS	Weighted median	14	-0.0960986	0.11221	0.391769	-0.316031	0.123834	0.908374	0.729037	1.13183
SCGFβ	HS	Inverse variance weighted	14	-0.0788019	0.0863485	0.361452	-0.248045	0.0904412	0.924223	0.780325	1.09466
SCF	HS	MR Egger	9	0.00230086	0.432156	0.995901	-0.844726	0.849327	1.0023	0.429675	2.33807
SCF	HS	Weighted median	9	-0.175634	0.22963	0.444358	-0.625708	0.274441	0.838925	0.534883	1.31579
SCF	HS	Inverse variance weighted	9	-0.286789	0.18327	0.117619	-0.645997	0.0724197	0.75067	0.524139	1.07511
IL-16	HS	MR Egger	10	0.459539	0.168339	0.0258518	0.129595	0.789483	1.58334	1.13837	2.20226
IL-16	HS	Weighted median	10	0.174583	0.143829	0.224815	-0.107322	0.456487	1.19075	0.898237	1.57852
IL-16	HS	Inverse variance weighted	10	0.120525	0.114934	0.294343	-0.104746	0.345796	1.12809	0.900553	1.41311
RANTES	HS	MR Egger	9	0.238176	0.338005	0.503789	-0.424313	0.900666	1.26893	0.654219	2.46124
RANTES	HS	Weighted median	9	0.065668	0.172083	0.702754	-0.271615	0.402951	1.06787	0.762148	1.49623
RANTES	HS	Inverse variance weighted	9	0.108421	0.129661	0.403047	-0.145714	0.362557	1.11452	0.864405	1.437
PDGFbb	HS	MR Egger	13	-0.108683	0.221026	0.632583	-0.541894	0.324528	0.897015	0.581645	1.38338
PDGFbb	HS	Weighted median	13	-0.00222516	0.153795	0.988456	-0.303663	0.299213	0.997777	0.738109	1.3488
PDGFbb	HS	Inverse variance weighted	13	-0.00309972	0.11358	0.978228	-0.225717	0.219518	0.996905	0.797944	1.24548
MIP1β	HS	MR Egger	17	0.0255868	0.107584	0.81523	-0.185277	0.236451	1.02592	0.830874	1.26675
MIP1β	HS	Weighted median	17	0.0106368	0.0929702	0.908912	-0.171585	0.192859	1.01069	0.842329	1.21271
MIP1β	HS	Inverse variance weighted	17	-0.0715551	0.0722009	0.321659	-0.213069	0.0699587	0.930945	0.8081	1.07246
MIP1α	HS	MR Egger	7	-0.267277	0.432643	0.56377	-1.11526	0.580703	0.765461	0.327831	1.78729
MIP1α	HS	Weighted median	7	-0.214291	0.206516	0.299434	-0.619063	0.19048	0.807113	0.538449	1.20983
MIP1α	HS	Inverse variance weighted	7	-0.190017	0.1506	0.207047	-0.485194	0.10516	0.826945	0.615578	1.11089
MIG	HS	MR Egger	14	0.0768052	0.230891	0.74514	-0.37574	0.529351	1.07983	0.686781	1.69783
MIG	HS	Weighted median	14	0.054323	0.136789	0.691272	-0.213784	0.322429	1.05583	0.807523	1.38048
MIG	HS	Inverse variance weighted	14	0.0455899	0.102123	0.655294	-0.154572	0.245752	1.04665	0.856782	1.27858
MCSF	HS	MR Egger	7	0.329338	0.265919	0.270507	-0.191863	0.850539	1.39005	0.82542	2.34091
MCSF	HS	Weighted median	7	-0.0155311	0.154666	0.920014	-0.318677	0.287614	0.984589	0.727111	1.33324
MCSF	HS	Inverse variance weighted	7	0.104251	0.143437	0.467342	-0.176885	0.385388	1.10988	0.837876	1.47018
MCP3	HS	Inverse variance weighted	2	-0.0267939	0.173643	0.877369	-0.367134	0.313546	0.973562	0.692717	1.36827
MCP1	HS	MR Egger	14	-0.139851	0.29575	0.644791	-0.719521	0.439819	0.869488	0.486985	1.55243
MCP1	HS	Weighted median	14	-0.0243545	0.172495	0.88772	-0.362445	0.313736	0.97594	0.695972	1.36853
MCP1	HS	Inverse variance weighted	14	-0.144927	0.12188	0.2344	-0.383811	0.093957	0.865085	0.68126	1.09851
IL-12p70	HS	MR Egger	10	0.00649814	0.173783	0.971088	-0.334116	0.347113	1.00652	0.71597	1.41498
IL-12p70	HS	Weighted median	10	-0.00994347	0.118215	0.932967	-0.241646	0.221759	0.990106	0.785334	1.24827
IL-12p70	HS	Inverse variance weighted	10	-0.000846846	0.103322	0.99346	-0.203357	0.201664	0.999154	0.815987	1.22344
IP10	HS	MR Egger	9	-0.361918	0.296094	0.261148	-0.942262	0.218427	0.69634	0.389745	1.24412
IP10	HS	Weighted median	9	0.00133711	0.176187	0.993945	-0.34399	0.346665	1.00134	0.708936	1.41434
IP10	HS	Inverse variance weighted	9	-0.0253921	0.159481	0.873498	-0.337976	0.287192	0.974928	0.713213	1.33268
IL-18	HS	MR Egger	15	-0.0676217	0.178621	0.711113	-0.417719	0.282476	0.934614	0.658547	1.32641
IL-18	HS	Weighted median	15	-0.000619932	0.111055	0.995546	-0.218288	0.217048	0.99938	0.803894	1.2424
IL-18	HS	Inverse variance weighted	15	-0.0280014	0.0823004	0.733681	-0.18931	0.133307	0.972387	0.82753	1.1426
IL-17	HS	MR Egger	10	-0.489615	0.399028	0.254698	-1.27171	0.292481	0.612862	0.280352	1.33975
IL-17	HS	Weighted median	10	-0.293907	0.21002	0.161685	-0.705546	0.117732	0.745346	0.493839	1.12494
IL-17	HS	Inverse variance weighted	10	-0.141603	0.203939	0.487467	-0.541323	0.258116	0.867965	0.581978	1.29449
IL-13	HS	MR Egger	9	0.0610933	0.201508	0.770564	-0.333862	0.456049	1.063	0.716153	1.57783
IL-13	HS	Weighted median	9	-0.000646672	0.102462	0.994964	-0.201473	0.200179	0.999354	0.817526	1.22162
IL-13	HS	Inverse variance weighted	9	0.0443349	0.0981608	0.651517	-0.14806	0.23673	1.04533	0.862379	1.2671
IL-10	HS	MR Egger	10	-0.0414492	0.255955	0.875369	-0.543121	0.460223	0.959398	0.580932	1.58443
IL-10	HS	Weighted median	10	-0.0129777	0.149746	0.930938	-0.306481	0.280525	0.987106	0.736033	1.32383
IL-10	HS	Inverse variance weighted	10	0.0270905	0.122873	0.8255	-0.21374	0.267921	1.02746	0.807559	1.30724
IL-8	HS	MR Egger	4	0.333416	0.534216	0.596249	-0.713648	1.38048	1.39573	0.489854	3.97681
IL-8	HS	Weighted median	4	0.150927	0.241906	0.532688	-0.323209	0.625063	1.16291	0.723823	1.86836
IL-8	HS	Inverse variance weighted	4	0.20046	0.201829	0.320605	-0.195125	0.596044	1.22196	0.822732	1.81493
IL-6	HS	MR Egger	5	-0.147515	0.540819	0.802734	-1.20752	0.91249	0.86285	0.298938	2.49052
IL-6	HS	Weighted median	5	-0.176235	0.308367	0.567653	-0.780634	0.428164	0.838421	0.458115	1.53444
IL-6	HS	Inverse variance weighted	5	-0.348591	0.246244	0.156883	-0.83123	0.134047	0.705681	0.435513	1.14345
IL1ra	HS	MR Egger	6	0.0210568	0.49793	0.968295	-0.954885	0.996999	1.02128	0.384856	2.71014
IL1ra	HS	Weighted median	6	-0.22321	0.226091	0.323515	-0.666348	0.219927	0.799946	0.513581	1.24599
IL1ra	HS	Inverse variance weighted	6	-0.279936	0.176589	0.112911	-0.62605	0.0661774	0.755832	0.5347	1.06842
IL-1β	HS	MR Egger	4	-0.284326	0.927451	0.788145	-2.10213	1.53348	0.752521	0.122196	4.63426
IL-1β	HS	Weighted median	4	0.0242383	0.239085	0.919249	-0.444368	0.492845	1.02453	0.641229	1.63697
IL-1β	HS	Inverse variance weighted	4	-0.0238274	0.215197	0.911835	-0.445613	0.397958	0.976454	0.640432	1.48878
HGF	HS	MR Egger	7	-0.89687	0.469302	0.114229	-1.8167	0.0229615	0.407844	0.162561	1.02323
HGF	HS	Weighted median	7	-0.310953	0.262933	0.236955	-0.826301	0.204395	0.732748	0.437665	1.22678
HGF	HS	Inverse variance weighted	7	-0.342336	0.200621	0.0879368	-0.735553	0.0508808	0.71011	0.479241	1.0522
IL-9	HS	MR Egger	6	0.120661	0.389772	0.772346	-0.643293	0.884614	1.12824	0.525559	2.42205
IL-9	HS	Weighted median	6	-0.102121	0.222201	0.645813	-0.537634	0.333393	0.902921	0.584128	1.3957
IL-9	HS	Inverse variance weighted	6	-0.0104359	0.167598	0.95035	-0.338928	0.318056	0.989618	0.712534	1.37445
IL-7	HS	MR Egger	10	-0.214989	0.240503	0.397461	-0.686375	0.256396	0.80655	0.503398	1.29226
IL-7	HS	Weighted median	10	-0.00721228	0.126334	0.954474	-0.254828	0.240403	0.992814	0.77505	1.27176
IL-7	HS	Inverse variance weighted	10	-0.0223876	0.0953852	0.814436	-0.209343	0.164568	0.977861	0.811117	1.17888
IL-5	HS	MR Egger	5	-0.111956	0.384505	0.789892	-0.865585	0.641673	0.894083	0.420805	1.89966
IL-5	HS	Weighted median	5	-0.0211436	0.207489	0.918834	-0.427821	0.385534	0.979078	0.651928	1.4704
IL-5	HS	Inverse variance weighted	5	0.00545421	0.162884	0.973288	-0.313798	0.324706	1.00547	0.730667	1.38362
IL-4	HS	MR Egger	8	0.221978	0.702475	0.76271	-1.15487	1.59883	1.24854	0.315098	4.94724
IL-4	HS	Weighted median	8	0.0224765	0.280864	0.936216	-0.528017	0.57297	1.02273	0.589774	1.77353
IL-4	HS	Inverse variance weighted	8	0.164118	0.270217	0.543614	-0.365507	0.693743	1.17835	0.693845	2.00119
IL2rα	HS	MR Egger	6	-0.104298	0.175177	0.583634	-0.447645	0.239048	0.900957	0.639132	1.27004
IL2rα	HS	Weighted median	6	-0.0196733	0.134575	0.883773	-0.28344	0.244093	0.980519	0.753188	1.27646
IL2rα	HS	Inverse variance weighted	6	-0.0283449	0.113091	0.802093	-0.250003	0.193313	0.972053	0.778799	1.21326
IL-2	HS	MR Egger	9	0.281332	0.231217	0.263129	-0.171853	0.734518	1.32489	0.842103	2.08448
IL-2	HS	Weighted median	9	0.0538155	0.169525	0.750904	-0.278454	0.386085	1.05529	0.756953	1.47121
IL-2	HS	Inverse variance weighted	9	0.0680062	0.118947	0.567501	-0.16513	0.301142	1.07037	0.847784	1.3514
IFN-γ	HS	MR Egger	9	0.0182762	0.594394	0.976329	-1.14674	1.18329	1.01844	0.317672	3.26509
IFN-γ	HS	Weighted median	9	0.252113	0.285356	0.376964	-0.307185	0.811411	1.28674	0.735515	2.25108
IFN-γ	HS	Inverse variance weighted	9	0.299717	0.288067	0.298134	-0.264894	0.864327	1.34948	0.767287	2.37341
GROα	HS	MR Egger	9	0.0736935	0.196318	0.718495	-0.31109	0.458477	1.07648	0.732648	1.58166
GROα	HS	Weighted median	9	0.0136219	0.0994711	0.891076	-0.181342	0.208585	1.01372	0.83415	1.23193
GROα	HS	Inverse variance weighted	9	0.0424345	0.0806627	0.598837	-0.115664	0.200533	1.04335	0.890774	1.22205
GCSF	HS	MR Egger	7	-0.159192	0.388402	0.698875	-0.920459	0.602075	0.852832	0.398336	1.8259
GCSF	HS	Weighted median	7	0.090116	0.268571	0.737219	-0.436284	0.616516	1.0943	0.646434	1.85246
GCSF	HS	Inverse variance weighted	7	-0.136939	0.214935	0.524048	-0.558212	0.284334	0.872023	0.572231	1.32888
bFGF	HS	MR Egger	5	-0.575272	1.17232	0.657281	-2.87302	1.72247	0.562552	0.0565282	5.59835
bFGF	HS	Weighted median	5	-0.0276264	0.349147	0.936933	-0.711955	0.656702	0.972752	0.490684	1.92842
bFGF	HS	Inverse variance weighted	5	0.116906	0.310178	0.706249	-0.491043	0.724855	1.12401	0.611988	2.06443
Eotaxin	HS	MR Egger	15	-0.459199	0.267862	0.110197	-0.984209	0.0658111	0.63179	0.373735	1.06802
Eotaxin	HS	Weighted median	15	-0.117267	0.160685	0.465517	-0.43221	0.197676	0.889348	0.649073	1.21857
Eotaxin	HS	Inverse variance weighted	15	-0.0605135	0.116129	0.602305	-0.288126	0.167099	0.941281	0.749667	1.18187
CTACK	LP	MR Egger	8	0.132259	0.109952	0.274332	-0.0832475	0.347766	1.1414	0.920123	1.4159
CTACK	LP	Weighted median	8	0.0909724	0.0734022	0.215209	-0.0528959	0.234841	1.09524	0.948479	1.26471
CTACK	LP	Inverse variance weighted	8	0.0706294	0.0572379	0.217217	-0.0415569	0.182816	1.07318	0.959295	1.20059
βNGF	LP	MR Egger	7	-0.0627187	0.485636	0.902275	-1.01457	0.889129	0.939208	0.36256	2.43301
βNGF	LP	Weighted median	7	0.089475	0.104068	0.389913	-0.114498	0.293448	1.0936	0.891814	1.34104
βNGF	LP	Inverse variance weighted	7	0.125777	0.0917615	0.170471	-0.0540758	0.305629	1.13403	0.94736	1.35748
VEGF	LP	MR Egger	10	-0.016645	0.0908675	0.859215	-0.194745	0.161455	0.983493	0.823044	1.17522
VEGF	LP	Weighted median	10	-0.0162816	0.0467863	0.727841	-0.107983	0.0754196	0.98385	0.897643	1.07834
VEGF	LP	Inverse variance weighted	10	-0.00951164	0.0512835	0.852859	-0.110027	0.091004	0.990533	0.89581	1.09527
MIF	LP	MR Egger	6	-0.042072	0.149675	0.792583	-0.335435	0.251291	0.958801	0.715027	1.28568
MIF	LP	Weighted median	6	0.0908564	0.0996233	0.361769	-0.104405	0.286118	1.09511	0.90086	1.33125
MIF	LP	Inverse variance weighted	6	0.034216	0.0828599	0.679652	-0.12819	0.196621	1.03481	0.879687	1.21728
TRAIL	LP	MR Egger	14	-0.012088	0.0522469	0.82093	-0.114492	0.0903158	0.987985	0.891819	1.09452
TRAIL	LP	Weighted median	14	-0.0246933	0.052006	0.634918	-0.126625	0.0772384	0.975609	0.881064	1.0803
TRAIL	LP	Inverse variance weighted	14	0.00608758	0.0412047	0.882548	-0.0746737	0.0868488	1.00611	0.928046	1.09073
TNFβ	LP	MR Egger	4	0.217005	0.124816	0.224236	-0.0276348	0.461645	1.24235	0.972744	1.58668
TNFβ	LP	Weighted median	4	0.140333	0.0705653	0.0467341	0.0020254	0.278641	1.15066	1.00203	1.32133
TNFβ	LP	Inverse variance weighted	4	0.0801098	0.0873147	0.35889	-0.0910271	0.251247	1.08341	0.912993	1.28563
TNFα	LP	MR Egger	4	-0.343464	0.255704	0.31133	-0.844643	0.157716	0.709309	0.429711	1.17083
TNFα	LP	Weighted median	4	-0.120539	0.132771	0.363946	-0.380772	0.139693	0.886442	0.683334	1.14992
TNFα	LP	Inverse variance weighted	4	-0.157582	0.14604	0.280575	-0.443821	0.128657	0.854207	0.64158	1.1373
SDF1α	LP	MR Egger	8	-0.354119	0.469633	0.479365	-1.2746	0.566361	0.701791	0.279543	1.76184
SDF1α	LP	Weighted median	8	0.0777381	0.176659	0.659903	-0.268513	0.423989	1.08084	0.764516	1.52804
SDF1α	LP	Inverse variance weighted	8	0.314427	0.23885	0.188033	-0.153719	0.782574	1.36948	0.857513	2.1871
SCGFβ	LP	MR Egger	14	0.0109908	0.0910595	0.905926	-0.167486	0.189467	1.01105	0.845789	1.20861
SCGFβ	LP	Weighted median	14	0.049077	0.0629864	0.435881	-0.0743765	0.17253	1.0503	0.928322	1.18831
SCGFβ	LP	Inverse variance weighted	14	0.0225475	0.0484798	0.641866	-0.0724729	0.117568	1.0228	0.930091	1.12476
SCF	LP	MR Egger	9	0.120585	0.252806	0.647904	-0.374915	0.616084	1.12816	0.687348	1.85166
SCF	LP	Weighted median	9	-0.0284878	0.129796	0.826275	-0.282888	0.225912	0.971914	0.753604	1.25347
SCF	LP	Inverse variance weighted	9	-0.14534	0.109638	0.184962	-0.360231	0.0695511	0.864728	0.697515	1.07203
IL-16	LP	MR Egger	10	-0.0793132	0.0979659	0.441583	-0.271326	0.1127	0.923751	0.762368	1.1193
IL-16	LP	Weighted median	10	-0.138009	0.0656183	0.0354478	-0.266621	-0.00939691	0.871091	0.765964	0.990647
IL-16	LP	Inverse variance weighted	10	-0.060865	0.0528277	0.249263	-0.164407	0.0426773	0.94095	0.848396	1.0436
RANTES	LP	MR Egger	9	0.107392	0.183799	0.57736	-0.252853	0.467637	1.11337	0.776582	1.59622
RANTES	LP	Weighted median	9	0.000159898	0.0854275	0.998507	-0.167278	0.167598	1.00016	0.845964	1.18246
RANTES	LP	Inverse variance weighted	9	-0.0467666	0.0696747	0.502084	-0.183329	0.0897958	0.95431	0.832494	1.09395
PDGFbb	LP	MR Egger	13	0.292798	0.118574	0.0311593	0.0603917	0.525203	1.34017	1.06225	1.6908
PDGFbb	LP	Weighted median	13	0.228215	0.0874662	0.00907597	0.0567812	0.399649	1.25636	1.05842	1.4913
PDGFbb	LP	Inverse variance weighted	13	0.0834319	0.0689451	0.226233	-0.0517005	0.218564	1.08701	0.949613	1.24429
MIP1β	LP	MR Egger	17	0.0555679	0.050621	0.289634	-0.0436492	0.154785	1.05714	0.95729	1.16741
MIP1β	LP	Weighted median	17	0.00520622	0.0441369	0.906102	-0.0813022	0.0917146	1.00522	0.921915	1.09605
MIP1β	LP	Inverse variance weighted	17	0.0289646	0.0335117	0.387417	-0.0367184	0.0946476	1.02939	0.963948	1.09927
MIP1α	LP	MR Egger	7	-0.169301	0.285359	0.578804	-0.728606	0.390003	0.844254	0.482581	1.47699
MIP1α	LP	Weighted median	7	0.180814	0.107103	0.0913677	-0.0291077	0.390736	1.19819	0.971312	1.47807
MIP1α	LP	Inverse variance weighted	7	0.148582	0.107282	0.166061	-0.0616899	0.358855	1.16019	0.940174	1.43169
MIG	LP	MR Egger	14	-0.194626	0.117649	0.12397	-0.425218	0.0359671	0.823143	0.653627	1.03662
MIG	LP	Weighted median	14	-0.103861	0.0685948	0.129993	-0.238307	0.0305845	0.90135	0.787961	1.03106
MIG	LP	Inverse variance weighted	14	-0.0895251	0.0521422	0.0859898	-0.191724	0.0126736	0.914365	0.825535	1.01275
MCSF	LP	MR Egger	7	-0.120195	0.146571	0.449498	-0.407474	0.167083	0.886747	0.665329	1.18185
MCSF	LP	Weighted median	7	-0.122075	0.0788625	0.121635	-0.276645	0.0324954	0.885082	0.758323	1.03303
MCSF	LP	Inverse variance weighted	7	-0.063968	0.0735139	0.384219	-0.208055	0.0801192	0.938035	0.812162	1.08342
MCP3	LP	Inverse variance weighted	2	-0.0293008	0.248255	0.906046	-0.515881	0.45728	0.971124	0.596974	1.57977
MCP1	LP	MR Egger	14	0.221361	0.147098	0.15822	-0.0669511	0.509674	1.24777	0.935241	1.66475
MCP1	LP	Weighted median	14	0.121314	0.0864408	0.160486	-0.0481097	0.290738	1.12898	0.953029	1.33741
MCP1	LP	Inverse variance weighted	14	0.140715	0.0625017	0.0243613	0.018212	0.263219	1.1511	1.01838	1.30111
IL-12p70	LP	MR Egger	10	0.0245649	0.112752	0.832988	-0.19643	0.24556	1.02487	0.821659	1.27834
IL-12p70	LP	Weighted median	10	-0.0249833	0.0606669	0.680478	-0.14389	0.0939238	0.975326	0.865983	1.09848
IL-12p70	LP	Inverse variance weighted	10	-0.0625295	0.0667553	0.348914	-0.19337	0.0683108	0.939385	0.824177	1.0707
IP10	LP	MR Egger	9	-0.021341	0.129754	0.874008	-0.275659	0.232977	0.978885	0.759071	1.26235
IP10	LP	Weighted median	9	-0.0125921	0.0853018	0.882644	-0.179784	0.154599	0.987487	0.835451	1.16719
IP10	LP	Inverse variance weighted	9	-0.0193295	0.0668501	0.772469	-0.150356	0.111697	0.980856	0.860402	1.11817
IL-18	LP	MR Egger	15	-0.15481	0.133284	0.266317	-0.416047	0.106426	0.856578	0.65965	1.1123
IL-18	LP	Weighted median	15	-0.0737695	0.0642869	0.251173	-0.199772	0.0522328	0.928886	0.818918	1.05362
IL-18	LP	Inverse variance weighted	15	-0.0160257	0.062255	0.796854	-0.138045	0.105994	0.984102	0.871059	1.11182
IL-17	LP	MR Egger	10	0.19541	0.15965	0.255778	-0.117504	0.508324	1.21581	0.889137	1.6625
IL-17	LP	Weighted median	10	-0.02695	0.112315	0.810369	-0.247087	0.193187	0.97341	0.781072	1.21311
IL-17	LP	Inverse variance weighted	10	0.0428011	0.0815336	0.599618	-0.117005	0.202607	1.04373	0.889581	1.22459
IL-13	LP	MR Egger	9	-0.00723709	0.0857626	0.935113	-0.175332	0.160858	0.992789	0.839178	1.17452
IL-13	LP	Weighted median	9	-0.00853932	0.0517924	0.869042	-0.110052	0.0929737	0.991497	0.895787	1.09743
IL-13	LP	Inverse variance weighted	9	0.0371665	0.044615	0.404817	-0.0502789	0.124612	1.03787	0.950964	1.13271
IL-10	LP	MR Egger	10	-0.0796942	0.213856	0.719085	-0.498851	0.339463	0.923399	0.607228	1.40419
IL-10	LP	Weighted median	10	-0.0160091	0.0762944	0.833798	-0.165546	0.133528	0.984118	0.847431	1.14285
IL-10	LP	Inverse variance weighted	10	-0.0178544	0.0975537	0.854782	-0.20906	0.173351	0.982304	0.811347	1.18928
IL-8	LP	MR Egger	4	-0.118279	0.27503	0.709057	-0.657339	0.42078	0.888448	0.518229	1.52315
IL-8	LP	Weighted median	4	0.104779	0.131551	0.425745	-0.15306	0.362619	1.11047	0.858078	1.43709
IL-8	LP	Inverse variance weighted	4	0.12042	0.103409	0.244222	-0.0822621	0.323101	1.12797	0.921031	1.38141
IL-6	LP	MR Egger	5	-0.325539	0.270042	0.314417	-0.854821	0.203742	0.722138	0.425359	1.22598
IL-6	LP	Weighted median	5	-0.505259	0.16103	0.00170296	-0.820878	-0.18964	0.603349	0.440045	0.827257
IL-6	LP	Inverse variance weighted	5	-0.486841	0.125422	0.000103767	-0.732668	-0.241013	0.614565	0.480625	0.785832
IL1ra	LP	MR Egger	6	-0.203903	0.228294	0.422252	-0.65136	0.243554	0.815541	0.521336	1.27578
IL1ra	LP	Weighted median	6	0.0637863	0.104364	0.541073	-0.140767	0.268339	1.06586	0.868692	1.30779
IL1ra	LP	Inverse variance weighted	6	0.0199632	0.0854552	0.815288	-0.147529	0.187455	1.02016	0.862837	1.20618
IL-1β	LP	MR Egger	4	0.229525	0.377099	0.604672	-0.50959	0.96864	1.258	0.600742	2.63436
IL-1β	LP	Weighted median	4	0.0241877	0.118299	0.837993	-0.207679	0.256055	1.02448	0.812468	1.29182
IL-1β	LP	Inverse variance weighted	4	0.000449406	0.10485	0.99658	-0.205056	0.205955	1.00045	0.814602	1.2287
HGF	LP	MR Egger	7	0.174357	0.241206	0.502155	-0.298406	0.64712	1.19048	0.742	1.91003
HGF	LP	Weighted median	7	0.087942	0.124925	0.481459	-0.156911	0.332795	1.09192	0.85478	1.39486
HGF	LP	Inverse variance weighted	7	0.11536	0.102852	0.262024	-0.0862288	0.31695	1.12228	0.917384	1.37293
IL-9	LP	MR Egger	6	0.0311021	0.208805	0.888799	-0.378157	0.440361	1.03159	0.685123	1.55327
IL-9	LP	Weighted median	6	0.099962	0.113079	0.376695	-0.121673	0.321597	1.10513	0.885438	1.37933
IL-9	LP	Inverse variance weighted	6	0.0325863	0.085743	0.703911	-0.13547	0.200643	1.03312	0.873305	1.22219
IL-7	LP	MR Egger	10	-0.0451624	0.186402	0.814655	-0.41051	0.320185	0.955842	0.663312	1.37738
IL-7	LP	Weighted median	10	-0.0410961	0.0667646	0.5382	-0.171955	0.0897625	0.959737	0.842017	1.09391
IL-7	LP	Inverse variance weighted	10	-0.0692622	0.0699098	0.321814	-0.206285	0.067761	0.933082	0.813601	1.07011
IL-5	LP	MR Egger	5	-0.0499283	0.201431	0.820234	-0.444733	0.344876	0.951298	0.640996	1.41182
IL-5	LP	Weighted median	5	-0.0769698	0.102984	0.454826	-0.278819	0.124879	0.925918	0.756677	1.13301
IL-5	LP	Inverse variance weighted	5	-0.0947024	0.0832645	0.255384	-0.257901	0.068496	0.909644	0.772672	1.0709
IL-4	LP	MR Egger	8	0.126807	0.258308	0.640926	-0.379477	0.633091	1.1352	0.684219	1.88342
IL-4	LP	Weighted median	8	-0.0535297	0.143401	0.708935	-0.334595	0.227536	0.947878	0.715628	1.2555
IL-4	LP	Inverse variance weighted	8	0.0101973	0.106905	0.924008	-0.199337	0.219732	1.01025	0.819273	1.24574
IL2rα	LP	MR Egger	6	-0.115656	0.0894917	0.265833	-0.29106	0.0597473	0.890781	0.747471	1.06157
IL2rα	LP	Weighted median	6	-0.150343	0.0684073	0.0279659	-0.284422	-0.0162648	0.860413	0.752449	0.983867
IL2rα	LP	Inverse variance weighted	6	-0.13747	0.0577574	0.0173068	-0.250674	-0.0242653	0.871561	0.778276	0.976027
IL-2	LP	MR Egger	9	0.0453348	0.134473	0.745903	-0.218233	0.308903	1.04638	0.803938	1.36193
IL-2	LP	Weighted median	9	0.032419	0.0872642	0.710262	-0.138619	0.203457	1.03295	0.87056	1.22563
IL-2	LP	Inverse variance weighted	9	0.129833	0.0667029	0.0516022	-0.000904632	0.260571	1.13864	0.999096	1.29767
IFN-γ	LP	MR Egger	9	0.0893623	0.195402	0.661292	-0.293625	0.472349	1.09348	0.745556	1.60376
IFN-γ	LP	Weighted median	9	-0.042222	0.130485	0.746258	-0.297972	0.213528	0.958657	0.742322	1.23804
IFN-γ	LP	Inverse variance weighted	9	-0.00078643	0.0959888	0.993463	-0.188924	0.187352	0.999214	0.827849	1.20605
GROα	LP	MR Egger	9	-0.0232178	0.0950222	0.813974	-0.209461	0.163026	0.97705	0.811021	1.17707
GROα	LP	Weighted median	9	0.0184284	0.0506545	0.716003	-0.0808544	0.117711	1.0186	0.922328	1.12492
GROα	LP	Inverse variance weighted	9	0.0339948	0.0401942	0.397685	-0.0447858	0.112775	1.03458	0.956202	1.11938
GCSF	LP	MR Egger	7	0.0112218	0.168365	0.949442	-0.318774	0.341218	1.01129	0.72704	1.40666
GCSF	LP	Weighted median	7	-0.0176754	0.134896	0.895752	-0.282072	0.246721	0.98248	0.754219	1.27982
GCSF	LP	Inverse variance weighted	7	0.0566177	0.102151	0.579404	-0.143598	0.256833	1.05825	0.866236	1.29283
bFGF	LP	MR Egger	5	-1.17886	0.55669	0.124462	-2.26998	-0.0877524	0.307628	0.103315	0.915988
bFGF	LP	Weighted median	5	-0.232307	0.208234	0.264591	-0.640445	0.175832	0.792703	0.527058	1.19224
bFGF	LP	Inverse variance weighted	5	-0.301006	0.189898	0.112945	-0.673207	0.071194	0.740073	0.51007	1.07379
Eotaxin	LP	MR Egger	15	0.157803	0.153496	0.32267	-0.143048	0.458654	1.17094	0.866712	1.58194
Eotaxin	LP	Weighted median	15	0.123895	0.0810567	0.126389	-0.0349762	0.282766	1.1319	0.965628	1.32679
Eotaxin	LP	Inverse variance weighted	15	0.0303452	0.0660724	0.646039	-0.0991567	0.159847	1.03081	0.905601	1.17333
CTACK	SD	MR Egger	8	0.0599186	0.165466	0.729674	-0.264394	0.384231	1.06175	0.767671	1.46849
CTACK	SD	Weighted median	8	0.102391	0.0859996	0.233813	-0.0661686	0.27095	1.10782	0.935973	1.31121
CTACK	SD	Inverse variance weighted	8	-0.024	0.0820697	0.769954	-0.184857	0.136857	0.976286	0.831223	1.14666
βNGF	SD	MR Egger	7	0.356521	0.49092	0.500257	-0.605683	1.31872	1.42835	0.545702	3.73865
βNGF	SD	Weighted median	7	0.0235218	0.116978	0.840636	-0.205755	0.252798	1.0238	0.814033	1.28762
βNGF	SD	Inverse variance weighted	7	-0.0568951	0.0978809	0.56106	-0.248742	0.134951	0.944693	0.779781	1.14448
VEGF	SD	MR Egger	10	0.0628341	0.0808876	0.459622	-0.0957055	0.221374	1.06485	0.908732	1.24779
VEGF	SD	Weighted median	10	-0.00649832	0.0529844	0.902387	-0.110348	0.0973511	0.993523	0.895523	1.10225
VEGF	SD	Inverse variance weighted	10	-0.0379574	0.048382	0.432726	-0.132786	0.0568713	0.962754	0.875652	1.05852
MIF	SD	MR Egger	6	0.298466	0.154778	0.126055	-0.00489889	0.601832	1.34779	0.995113	1.82546
MIF	SD	Weighted median	6	0.171046	0.113933	0.133281	-0.0522626	0.394354	1.18655	0.94908	1.48343
MIF	SD	Inverse variance weighted	6	0.0999737	0.104269	0.337658	-0.104394	0.304342	1.10514	0.90087	1.35573
TRAIL	SD	MR Egger	14	-0.057564	0.0602765	0.358421	-0.175706	0.0605779	0.944061	0.838865	1.06245
TRAIL	SD	Weighted median	14	-0.0425912	0.0628764	0.498165	-0.165829	0.0806465	0.958303	0.847191	1.08399
TRAIL	SD	Inverse variance weighted	14	-0.0355057	0.0475172	0.454931	-0.128639	0.0576279	0.965117	0.879291	1.05932
TNFβ	SD	MR Egger	4	-0.0473215	0.110101	0.709216	-0.263119	0.168476	0.953781	0.768651	1.1835
TNFβ	SD	Weighted median	4	-0.019574	0.0780967	0.802094	-0.172644	0.133496	0.980616	0.841438	1.14282
TNFβ	SD	Inverse variance weighted	4	-0.012852	0.0670969	0.848099	-0.144362	0.118658	0.98723	0.865574	1.12598
TNFα	SD	MR Egger	4	0.209113	0.194851	0.39549	-0.172794	0.591021	1.23258	0.841311	1.80583
TNFα	SD	Weighted median	4	0.0804342	0.135688	0.553323	-0.185514	0.346382	1.08376	0.830677	1.41394
TNFα	SD	Inverse variance weighted	4	0.120751	0.115995	0.297873	-0.106598	0.3481	1.12834	0.898887	1.41637
SDF1α	SD	MR Egger	8	0.282856	0.323132	0.415043	-0.350482	0.916194	1.32691	0.704348	2.49976
SDF1α	SD	Weighted median	8	0.164195	0.173427	0.343757	-0.175722	0.504113	1.17844	0.838851	1.65552
SDF1α	SD	Inverse variance weighted	8	0.000626029	0.14913	0.996651	-0.291669	0.292921	1.00063	0.747016	1.34034
SCGFβ	SD	MR Egger	14	-0.23549	0.0928724	0.0261474	-0.41752	-0.0534603	0.790183	0.658678	0.947944
SCGFβ	SD	Weighted median	14	-0.15066	0.0709691	0.0337622	-0.28976	-0.0115609	0.86014	0.748443	0.988506
SCGFβ	SD	Inverse variance weighted	14	-0.112594	0.0511663	0.0277679	-0.21288	-0.012308	0.893513	0.808253	0.987767
SCF	SD	MR Egger	9	0.144087	0.2533	0.587244	-0.352382	0.640555	1.15498	0.703012	1.89753
SCF	SD	Weighted median	9	0.0432525	0.147595	0.769485	-0.246034	0.332539	1.0442	0.781896	1.3945
SCF	SD	Inverse variance weighted	9	0.0314995	0.107801	0.770133	-0.17979	0.242789	1.032	0.835445	1.2748
IL-16	SD	MR Egger	10	-0.0224489	0.0988468	0.826036	-0.216189	0.171291	0.977801	0.805583	1.18684
IL-16	SD	Weighted median	10	-0.0383259	0.0765259	0.616496	-0.188317	0.111665	0.962399	0.828352	1.11814
IL-16	SD	Inverse variance weighted	10	-0.0376362	0.0564999	0.50533	-0.148376	0.0731037	0.963063	0.862107	1.07584
RANTES	SD	MR Egger	9	0.289953	0.266107	0.311968	-0.231617	0.811523	1.33636	0.79325	2.25133
RANTES	SD	Weighted median	9	-0.0279631	0.119433	0.814883	-0.262052	0.206126	0.972424	0.769471	1.22891
RANTES	SD	Inverse variance weighted	9	-0.0862607	0.110297	0.434168	-0.302442	0.129921	0.917355	0.739011	1.13874
PDGFbb	SD	MR Egger	13	-0.175627	0.130151	0.204324	-0.430724	0.0794693	0.838931	0.650039	1.08271
PDGFbb	SD	Weighted median	13	-0.0925538	0.0864761	0.284492	-0.262047	0.0769393	0.9116	0.769475	1.07998
PDGFbb	SD	Inverse variance weighted	13	-0.0476468	0.0669278	0.476518	-0.178825	0.0835317	0.95347	0.836252	1.08712
MIP1β	SD	MR Egger	17	0.00228926	0.0584457	0.969272	-0.112264	0.116843	1.00229	0.893808	1.12394
MIP1β	SD	Weighted median	17	-0.0592307	0.0610561	0.331995	-0.178901	0.0604392	0.942489	0.836189	1.0623
MIP1β	SD	Inverse variance weighted	17	-0.0378963	0.0387046	0.327523	-0.113757	0.0379647	0.962813	0.892475	1.03869
MIP1α	SD	MR Egger	7	0.349228	0.245203	0.21368	-0.13137	0.829825	1.41797	0.876894	2.29292
MIP1α	SD	Weighted median	7	0.0925729	0.121067	0.444484	-0.144718	0.329864	1.09699	0.865266	1.39078
MIP1α	SD	Inverse variance weighted	7	0.137877	0.0889832	0.121267	-0.0365297	0.312284	1.14783	0.964129	1.36654
MIG	SD	MR Egger	14	0.215814	0.135791	0.137975	-0.0503356	0.481963	1.24087	0.95091	1.61925
MIG	SD	Weighted median	14	0.0487355	0.0825291	0.554838	-0.113021	0.210492	1.04994	0.893132	1.23429
MIG	SD	Inverse variance weighted	14	0.0998916	0.0601586	0.09682	-0.0180193	0.217803	1.10505	0.982142	1.24334
MCSF	SD	MR Egger	7	0.103985	0.123979	0.439867	-0.139015	0.346984	1.10958	0.870215	1.41479
MCSF	SD	Weighted median	7	-0.0773932	0.0831022	0.351698	-0.240273	0.0854872	0.925526	0.786413	1.08925
MCSF	SD	Inverse variance weighted	7	-0.0238089	0.0667263	0.721231	-0.154592	0.106975	0.976472	0.856764	1.11291
MCP3	SD	Inverse variance weighted	2	-0.135075	0.098156	0.168783	-0.32746	0.057311	0.873651	0.720752	1.05899
MCP1	SD	MR Egger	14	-0.540583	0.181953	0.0116793	-0.897209	-0.183956	0.582409	0.407706	0.831973
MCP1	SD	Weighted median	14	-0.125748	0.101553	0.215627	-0.324792	0.0732973	0.881837	0.722677	1.07605
MCP1	SD	Inverse variance weighted	14	-0.0159646	0.10114	0.874578	-0.214199	0.18227	0.984162	0.807188	1.19994
IL-12p70	SD	MR Egger	10	0.058014	0.102674	0.587543	-0.143227	0.259255	1.05973	0.866557	1.29596
IL-12p70	SD	Weighted median	10	0.0134469	0.0677312	0.842628	-0.119306	0.1462	1.01354	0.887536	1.15743
IL-12p70	SD	Inverse variance weighted	10	0.00128524	0.0610271	0.983198	-0.118328	0.120898	1.00129	0.888405	1.12851
IP10	SD	MR Egger	9	-0.0481836	0.160264	0.772413	-0.3623	0.265933	0.952959	0.696073	1.30465
IP10	SD	Weighted median	9	0.00215249	0.102487	0.983244	-0.198722	0.203027	1.00215	0.819777	1.22511
IP10	SD	Inverse variance weighted	9	0.0588449	0.0810515	0.467827	-0.100016	0.217706	1.06061	0.904823	1.24322
IL-18	SD	MR Egger	15	-0.00320785	0.115436	0.978252	-0.229462	0.223046	0.996797	0.794961	1.24988
IL-18	SD	Weighted median	15	0.0350586	0.0688226	0.610468	-0.0998337	0.169951	1.03568	0.904988	1.18525
IL-18	SD	Inverse variance weighted	15	0.00566327	0.0514289	0.912316	-0.0951374	0.106464	1.00568	0.909248	1.11234
IL-17	SD	MR Egger	10	-0.130808	0.183063	0.495205	-0.489612	0.227996	0.877386	0.612864	1.25608
IL-17	SD	Weighted median	10	-0.137621	0.129965	0.289641	-0.392353	0.11711	0.871429	0.675466	1.12424
IL-17	SD	Inverse variance weighted	10	-0.127059	0.0938426	0.175749	-0.310991	0.0568724	0.880682	0.732721	1.05852
IL-13	SD	MR Egger	9	-0.021962	0.123894	0.86432	-0.264794	0.22087	0.978277	0.767364	1.24716
IL-13	SD	Weighted median	9	0.0179981	0.060182	0.764894	-0.0999586	0.135955	1.01816	0.904875	1.14563
IL-13	SD	Inverse variance weighted	9	0.0139915	0.060889	0.818258	-0.105351	0.133334	1.01409	0.900009	1.14263
IL-10	SD	MR Egger	10	0.0102802	0.15543	0.948889	-0.294362	0.314922	1.01033	0.745007	1.37015
IL-10	SD	Weighted median	10	0.0210172	0.0924564	0.820175	-0.160197	0.202232	1.02124	0.851976	1.22413
IL-10	SD	Inverse variance weighted	10	0.024697	0.0725213	0.733443	-0.117445	0.166839	1.025	0.88919	1.18156
IL-8	SD	MR Egger	4	0.223566	0.376045	0.612463	-0.513482	0.960613	1.25053	0.598408	2.6133
IL-8	SD	Weighted median	4	-0.0348824	0.148895	0.814772	-0.326717	0.256952	0.965719	0.721288	1.29298
IL-8	SD	Inverse variance weighted	4	-0.109682	0.140674	0.435573	-0.385403	0.166039	0.896119	0.680176	1.18062
IL-6	SD	MR Egger	5	-0.14484	0.309993	0.672175	-0.752426	0.462747	0.865161	0.471222	1.58843
IL-6	SD	Weighted median	5	-0.0365505	0.175256	0.834796	-0.380052	0.306951	0.964109	0.683826	1.35927
IL-6	SD	Inverse variance weighted	5	0.0441816	0.144791	0.760259	-0.239609	0.327972	1.04517	0.786936	1.38815
IL1ra	SD	MR Egger	6	-0.211392	0.262405	0.465639	-0.725706	0.302922	0.809457	0.483983	1.35381
IL1ra	SD	Weighted median	6	-0.125391	0.121804	0.303268	-0.364128	0.113345	0.882151	0.694802	1.12002
IL1ra	SD	Inverse variance weighted	6	-0.146317	0.0985077	0.137455	-0.339392	0.046758	0.863884	0.712203	1.04787
IL-1β	SD	MR Egger	4	0.109043	0.434388	0.82523	-0.742358	0.960444	1.11521	0.47599	2.61286
IL-1β	SD	Weighted median	4	-0.149573	0.138959	0.281758	-0.421932	0.122787	0.861076	0.655778	1.13064
IL-1β	SD	Inverse variance weighted	4	-0.16739	0.120854	0.166035	-0.404264	0.0694844	0.84587	0.667468	1.07196
HGF	SD	MR Egger	7	-0.0125314	0.276925	0.965658	-0.555305	0.530242	0.987547	0.573897	1.69934
HGF	SD	Weighted median	7	-0.0298158	0.148463	0.840831	-0.320803	0.261171	0.970624	0.725566	1.29845
HGF	SD	Inverse variance weighted	7	0.0446199	0.118341	0.706141	-0.187329	0.276569	1.04563	0.829171	1.3186
IL-9	SD	MR Egger	6	0.137372	0.230485	0.583255	-0.314379	0.589124	1.14726	0.730242	1.80241
IL-9	SD	Weighted median	6	-0.00260874	0.126564	0.983555	-0.250675	0.245457	0.997395	0.778275	1.27821
IL-9	SD	Inverse variance weighted	6	0.0469448	0.099107	0.635729	-0.147305	0.241194	1.04806	0.863031	1.27277
IL-7	SD	MR Egger	10	0.011516	0.142032	0.93737	-0.266867	0.289899	1.01158	0.765775	1.33629
IL-7	SD	Weighted median	10	0.0268058	0.0745289	0.719095	-0.119271	0.172882	1.02717	0.887567	1.18873
IL-7	SD	Inverse variance weighted	10	0.021738	0.0563459	0.699648	-0.0887	0.132176	1.02198	0.91512	1.14131
IL-5	SD	MR Egger	5	0.112286	0.242882	0.675328	-0.363763	0.588335	1.11883	0.695056	1.80099
IL-5	SD	Weighted median	5	0.0455237	0.126225	0.718357	-0.201877	0.292925	1.04658	0.817195	1.34034
IL-5	SD	Inverse variance weighted	5	0.13027	0.0961984	0.175678	-0.0582786	0.318819	1.13914	0.943387	1.3755
IL-4	SD	MR Egger	8	-0.250437	0.301321	0.437717	-0.841025	0.340152	0.778461	0.431268	1.40516
IL-4	SD	Weighted median	8	-0.149241	0.151187	0.323578	-0.445567	0.147085	0.861361	0.640461	1.15845
IL-4	SD	Inverse variance weighted	8	-0.135953	0.123822	0.272218	-0.378644	0.106738	0.872884	0.684789	1.11264
IL2rα	SD	MR Egger	6	-0.000464425	0.171352	0.997967	-0.336314	0.335385	0.999536	0.714399	1.39848
IL2rα	SD	Weighted median	6	-0.094021	0.084421	0.265402	-0.259486	0.0714443	0.910264	0.771448	1.07406
IL2rα	SD	Inverse variance weighted	6	-0.0611911	0.10153	0.546714	-0.260189	0.137807	0.940643	0.770906	1.14775
IL-2	SD	MR Egger	9	-0.312849	0.136002	0.0549642	-0.579413	-0.0462858	0.73136	0.560227	0.954769
IL-2	SD	Weighted median	9	-0.181712	0.0979621	0.0636069	-0.373718	0.0102933	0.833841	0.688171	1.01035
IL-2	SD	Inverse variance weighted	9	-0.066252	0.0840696	0.430661	-0.231028	0.0985244	0.935895	0.793717	1.10354
IFN-γ	SD	MR Egger	9	-0.243943	0.218429	0.30094	-0.672063	0.184178	0.783533	0.510654	1.20223
IFN-γ	SD	Weighted median	9	-0.0191947	0.148848	0.897394	-0.310937	0.272548	0.980988	0.73276	1.31331
IFN-γ	SD	Inverse variance weighted	9	-0.0874869	0.110823	0.429862	-0.3047	0.129726	0.916231	0.737344	1.13852
GROα	SD	MR Egger	9	-0.132464	0.105267	0.248604	-0.338787	0.0738586	0.875934	0.712634	1.07665
GROα	SD	Weighted median	9	-0.0736297	0.0597858	0.218114	-0.19081	0.0435504	0.929016	0.82629	1.04451
GROα	SD	Inverse variance weighted	9	-0.0350971	0.0461696	0.447149	-0.12559	0.0553954	0.965512	0.881977	1.05696
GCSF	SD	MR Egger	7	-0.289116	0.192559	0.193545	-0.666531	0.0882992	0.748925	0.513487	1.09231
GCSF	SD	Weighted median	7	-0.127417	0.149224	0.39318	-0.419897	0.165062	0.880366	0.657114	1.17947
GCSF	SD	Inverse variance weighted	7	-0.139096	0.117254	0.235511	-0.368913	0.0907211	0.870145	0.691486	1.09496
bFGF	SD	MR Egger	5	0.0503222	0.633997	0.941734	-1.19231	1.29296	1.05161	0.303519	3.64354
bFGF	SD	Weighted median	5	0.0357228	0.20998	0.864912	-0.375837	0.447283	1.03637	0.686714	1.56406
bFGF	SD	Inverse variance weighted	5	0.0973227	0.157117	0.535635	-0.210627	0.405272	1.10222	0.810076	1.49971
Eotaxin	SD	MR Egger	15	-0.296401	0.184684	0.132522	-0.658382	0.0655799	0.743489	0.517688	1.06778
Eotaxin	SD	Weighted median	15	-0.140633	0.097638	0.149768	-0.332003	0.0507374	0.868808	0.717485	1.05205
Eotaxin	SD	Inverse variance weighted	15	-0.130487	0.0799043	0.102461	-0.287099	0.0261255	0.877668	0.750437	1.02647
CTACK	urticaria	MR Egger	8	-0.044589	0.0807614	0.600819	-0.202881	0.113703	0.95639	0.816375	1.12042
CTACK	urticaria	Weighted median	8	-0.0483458	0.0490211	0.324023	-0.144427	0.0477355	0.952804	0.865518	1.04889
CTACK	urticaria	Inverse variance weighted	8	0.0134192	0.0411634	0.744426	-0.067261	0.0940993	1.01351	0.934951	1.09867
βNGF	urticaria	MR Egger	7	0.192378	0.275077	0.515515	-0.346772	0.731528	1.21213	0.706967	2.07825
βNGF	urticaria	Weighted median	7	-0.0360705	0.0624303	0.563418	-0.158434	0.086293	0.964572	0.853479	1.09013
βNGF	urticaria	Inverse variance weighted	7	-0.0515198	0.055244	0.351034	-0.159798	0.0567584	0.949785	0.852316	1.0584
VEGF	urticaria	MR Egger	10	0.10418	0.0441098	0.0458274	0.0177245	0.190635	1.1098	1.01788	1.21002
VEGF	urticaria	Weighted median	10	0.0572553	0.0285711	0.0450749	0.00125584	0.113255	1.05893	1.00126	1.11992
VEGF	urticaria	Inverse variance weighted	10	0.027896	0.031291	0.372661	-0.0334344	0.0892264	1.02829	0.967118	1.09333
MIF	urticaria	MR Egger	6	0.163415	0.0798993	0.110282	0.00681219	0.320017	1.17752	1.00684	1.37715
MIF	urticaria	Weighted median	6	0.105946	0.0567312	0.0618314	-0.00524746	0.217139	1.11176	0.994766	1.24252
MIF	urticaria	Inverse variance weighted	6	0.0846443	0.0471905	0.0728652	-0.00784899	0.177138	1.08833	0.992182	1.1938
TRAIL	urticaria	MR Egger	14	-0.0543245	0.0344269	0.140557	-0.121801	0.0131521	0.947125	0.885324	1.01324
TRAIL	urticaria	Weighted median	14	-0.0426482	0.0332774	0.199984	-0.107872	0.0225755	0.958248	0.897743	1.02283
TRAIL	urticaria	Inverse variance weighted	14	-0.0481374	0.0261736	0.0658913	-0.0994376	0.00316276	0.953003	0.905346	1.00317
TNFβ	urticaria	MR Egger	4	-0.0267595	0.058858	0.693945	-0.142121	0.0886023	0.973595	0.867516	1.09265
TNFβ	urticaria	Weighted median	4	-0.0250208	0.0393678	0.525059	-0.102182	0.05214	0.97529	0.902865	1.05352
TNFβ	urticaria	Inverse variance weighted	4	-0.0169485	0.0348993	0.627222	-0.0853512	0.0514542	0.983194	0.91819	1.0528
TNFα	urticaria	MR Egger	4	0.0543288	0.0999849	0.641342	-0.141642	0.250299	1.05583	0.867932	1.28441
TNFα	urticaria	Weighted median	4	-0.0401631	0.070062	0.566475	-0.177485	0.0971585	0.960633	0.837374	1.10204
TNFα	urticaria	Inverse variance weighted	4	-0.0222028	0.0598815	0.710803	-0.13957	0.095165	0.978042	0.869732	1.09984
SDF1α	urticaria	MR Egger	8	-0.11947	0.308088	0.711564	-0.723322	0.484382	0.887391	0.485138	1.62317
SDF1α	urticaria	Weighted median	8	-0.0601833	0.0921385	0.513638	-0.240775	0.120408	0.941592	0.786019	1.12796
SDF1α	urticaria	Inverse variance weighted	8	0.0491859	0.135298	0.716204	-0.215999	0.31437	1.05042	0.805736	1.3694
SCGFβ	urticaria	MR Egger	14	0.0510657	0.0483876	0.312051	-0.0437739	0.145905	1.05239	0.95717	1.15709
SCGFβ	urticaria	Weighted median	14	0.0491911	0.0351737	0.161958	-0.0197494	0.118132	1.05042	0.980444	1.12539
SCGFβ	urticaria	Inverse variance weighted	14	0.0519651	0.0266425	0.051121	-0.000254091	0.104184	1.05334	0.999746	1.10981
SCF	urticaria	MR Egger	9	-0.0421979	0.150022	0.78663	-0.336241	0.251845	0.95868	0.714451	1.2864
SCF	urticaria	Weighted median	9	0.0128304	0.0788458	0.870733	-0.141707	0.167368	1.01291	0.867875	1.18219
SCF	urticaria	Inverse variance weighted	9	0.029761	0.0612455	0.627017	-0.0902802	0.149802	1.03021	0.913675	1.1616
IL-16	urticaria	MR Egger	10	0.00681956	0.0607184	0.913341	-0.112189	0.125828	1.00684	0.893876	1.13409
IL-16	urticaria	Weighted median	10	0.00514376	0.040602	0.899188	-0.0744362	0.0847237	1.00516	0.928267	1.08842
IL-16	urticaria	Inverse variance weighted	10	-0.0170751	0.0331684	0.606693	-0.0820852	0.047935	0.98307	0.921193	1.0491
RANTES	urticaria	MR Egger	9	-0.13997	0.103761	0.219353	-0.343342	0.0634015	0.869384	0.709396	1.06545
RANTES	urticaria	Weighted median	9	-0.0321889	0.0519419	0.535449	-0.133995	0.0696173	0.968324	0.874594	1.0721
RANTES	urticaria	Inverse variance weighted	9	0.00779711	0.0398023	0.844692	-0.0702155	0.0858097	1.00783	0.932193	1.0896
PDGFbb	urticaria	MR Egger	13	0.0358216	0.0676315	0.606873	-0.0967361	0.168379	1.03647	0.907796	1.18339
PDGFbb	urticaria	Weighted median	13	0.0445469	0.0480844	0.354222	-0.0496986	0.138792	1.04555	0.951516	1.14889
PDGFbb	urticaria	Inverse variance weighted	13	0.0190018	0.0347977	0.58502	-0.0492016	0.0872053	1.01918	0.951989	1.09112
MIP1β	urticaria	MR Egger	17	0.00192436	0.0356123	0.957619	-0.0678757	0.0717245	1.00193	0.934377	1.07436
MIP1β	urticaria	Weighted median	17	-0.0165681	0.0253539	0.51345	-0.0662618	0.0331255	0.983568	0.935886	1.03368
MIP1β	urticaria	Inverse variance weighted	17	-0.00319611	0.0228568	0.888793	-0.0479955	0.0416033	0.996809	0.953138	1.04248
MIP1α	urticaria	MR Egger	7	0.0797375	0.152214	0.622763	-0.218601	0.378076	1.083	0.803642	1.45947
MIP1α	urticaria	Weighted median	7	0.052331	0.0604847	0.386932	-0.0662189	0.170881	1.05372	0.935926	1.18635
MIP1α	urticaria	Inverse variance weighted	7	0.0120345	0.0516692	0.815827	-0.0892371	0.113306	1.01211	0.914629	1.11997
MIG	urticaria	MR Egger	14	0.05809	0.0836437	0.500598	-0.105852	0.222032	1.05981	0.899558	1.24861
MIG	urticaria	Weighted median	14	-0.00683668	0.0448297	0.87879	-0.094703	0.0810296	0.993187	0.909643	1.0844
MIG	urticaria	Inverse variance weighted	14	0.0324292	0.0357561	0.364429	-0.0376527	0.102511	1.03296	0.963047	1.10795
MCSF	urticaria	MR Egger	7	0.096635	0.0684397	0.217058	-0.0375068	0.230777	1.10146	0.963188	1.25958
MCSF	urticaria	Weighted median	7	-0.0110444	0.0479113	0.81769	-0.104951	0.0828618	0.989016	0.900369	1.08639
MCSF	urticaria	Inverse variance weighted	7	-0.00359084	0.0425991	0.932823	-0.0870851	0.0799034	0.996416	0.916599	1.08318
MCP3	urticaria	Inverse variance weighted	2	-0.0364513	0.0511049	0.475682	-0.136617	0.0637143	0.964205	0.872304	1.06579
MCP1	urticaria	MR Egger	14	-0.422345	0.0879423	0.00043168	-0.594712	-0.249978	0.655508	0.551722	0.778818
MCP1	urticaria	Weighted median	14	-0.185214	0.0559294	0.000927751	-0.294836	-0.0755923	0.830927	0.744654	0.927194
MCP1	urticaria	Inverse variance weighted	14	-0.0853568	0.0501145	0.0885239	-0.183581	0.0128676	0.918185	0.832284	1.01295
IL-12p70	urticaria	MR Egger	10	0.100651	0.0773183	0.229223	-0.0508924	0.252195	1.10589	0.950381	1.28685
IL-12p70	urticaria	Weighted median	10	0.0486977	0.0367409	0.185027	-0.0233145	0.12071	1.0499	0.976955	1.1283
IL-12p70	urticaria	Inverse variance weighted	10	0.0181034	0.0479445	0.705735	-0.0758679	0.112075	1.01827	0.926939	1.1186
IP10	urticaria	MR Egger	9	-0.0709912	0.0771507	0.388098	-0.222207	0.0802242	0.93147	0.80075	1.08353
IP10	urticaria	Weighted median	9	0.0517714	0.0542171	0.339633	-0.0544941	0.158037	1.05314	0.946964	1.17121
IP10	urticaria	Inverse variance weighted	9	0.034012	0.0407442	0.403848	-0.0458467	0.113871	1.0346	0.955188	1.12061
IL-18	urticaria	MR Egger	15	-0.00765704	0.0546517	0.890724	-0.114774	0.0994603	0.992372	0.891567	1.10457
IL-18	urticaria	Weighted median	15	-0.0298771	0.0324796	0.357639	-0.0935371	0.0337829	0.970565	0.910704	1.03436
IL-18	urticaria	Inverse variance weighted	15	-0.026945	0.025249	0.285896	-0.0764331	0.0225431	0.973415	0.926415	1.0228
IL-17	urticaria	MR Egger	10	0.034475	0.100186	0.739634	-0.16189	0.230839	1.03508	0.850535	1.25966
IL-17	urticaria	Weighted median	10	0.0934753	0.0663602	0.158952	-0.0365907	0.223541	1.09798	0.964071	1.2505
IL-17	urticaria	Inverse variance weighted	10	0.0150607	0.0489243	0.758206	-0.0808309	0.110952	1.01517	0.92235	1.11734
IL-13	urticaria	MR Egger	9	0.0565153	0.0916751	0.557091	-0.123168	0.236198	1.05814	0.884115	1.26643
IL-13	urticaria	Weighted median	9	0.0685032	0.0315896	0.0301181	0.00658751	0.130419	1.0709	1.00661	1.13931
IL-13	urticaria	Inverse variance weighted	9	0.0305995	0.0450079	0.496587	-0.0576159	0.118815	1.03107	0.944012	1.12616
IL-10	urticaria	MR Egger	10	0.129499	0.0976194	0.221269	-0.0618354	0.320833	1.13826	0.940038	1.37827
IL-10	urticaria	Weighted median	10	0.107694	0.0455291	0.0180112	0.018457	0.196931	1.11371	1.01863	1.21766
IL-10	urticaria	Inverse variance weighted	10	0.0960562	0.0446101	0.0312999	0.00862042	0.183492	1.10082	1.00866	1.20141
IL-8	urticaria	MR Egger	4	0.277658	0.31951	0.476459	-0.348582	0.903899	1.32003	0.705688	2.46921
IL-8	urticaria	Weighted median	4	0.00246607	0.0870513	0.9774	-0.168154	0.173087	1.00247	0.845223	1.18897
IL-8	urticaria	Inverse variance weighted	4	-0.0718716	0.1301	0.580651	-0.326867	0.183124	0.93065	0.72118	1.20096
IL-6	urticaria	MR Egger	5	-0.101701	0.257527	0.719309	-0.606455	0.403052	0.903299	0.545281	1.49638
IL-6	urticaria	Weighted median	5	0.112744	0.110356	0.306949	-0.103553	0.329042	1.11935	0.901628	1.38964
IL-6	urticaria	Inverse variance weighted	5	0.102804	0.117434	0.381348	-0.127367	0.332975	1.10827	0.88041	1.39511
IL1ra	urticaria	MR Egger	6	0.0227071	0.168791	0.899483	-0.308123	0.353537	1.02297	0.734825	1.4241
IL1ra	urticaria	Weighted median	6	-0.00358531	0.0674924	0.957635	-0.13587	0.1287	0.996421	0.872956	1.13735
IL1ra	urticaria	Inverse variance weighted	6	0.0111502	0.0569021	0.844646	-0.100378	0.122678	1.01121	0.904496	1.13052
IL-1β	urticaria	MR Egger	4	0.0525099	0.407222	0.909198	-0.745644	0.850664	1.05391	0.474429	2.3412
IL-1β	urticaria	Weighted median	4	0.0251422	0.0742773	0.734993	-0.120441	0.170726	1.02546	0.886529	1.18617
IL-1β	urticaria	Inverse variance weighted	4	0.0497485	0.0925489	0.590896	-0.131647	0.231144	1.05101	0.87665	1.26004
HGF	urticaria	MR Egger	7	-0.0526372	0.144005	0.729675	-0.334887	0.229612	0.948724	0.715419	1.25811
HGF	urticaria	Weighted median	7	0.0276679	0.0790209	0.726238	-0.127213	0.182549	1.02805	0.880546	1.20027
HGF	urticaria	Inverse variance weighted	7	0.00115834	0.0615211	0.984978	-0.119423	0.12174	1.00116	0.887432	1.12946
IL-9	urticaria	MR Egger	6	0.0489727	0.119517	0.702979	-0.18528	0.283225	1.05019	0.830872	1.3274
IL-9	urticaria	Weighted median	6	0.0466037	0.0616169	0.449441	-0.0741654	0.167373	1.04771	0.928518	1.18219
IL-9	urticaria	Inverse variance weighted	6	0.0341101	0.0513234	0.506299	-0.0664837	0.134704	1.0347	0.935678	1.1442
IL-7	urticaria	MR Egger	10	0.000511067	0.0821793	0.99519	-0.16056	0.161582	1.00051	0.851666	1.17537
IL-7	urticaria	Weighted median	10	0.0707403	0.0416623	0.0895179	-0.0109178	0.152398	1.0733	0.989142	1.16462
IL-7	urticaria	Inverse variance weighted	10	0.0388516	0.0312457	0.213712	-0.0223899	0.100093	1.03962	0.977859	1.10527
IL-5	urticaria	MR Egger	5	-0.237808	0.174368	0.265934	-0.579569	0.103952	0.788354	0.56014	1.10955
IL-5	urticaria	Weighted median	5	0.175736	0.077476	0.0233133	0.0238828	0.327589	1.19212	1.02417	1.38762
IL-5	urticaria	Inverse variance weighted	5	0.0549	0.0937723	0.558238	-0.128894	0.238694	1.05643	0.879067	1.26959
IL-4	urticaria	MR Egger	8	-0.152392	0.156159	0.366811	-0.458463	0.153678	0.858651	0.632255	1.16612
IL-4	urticaria	Weighted median	8	-0.0807795	0.0777763	0.298985	-0.233221	0.0716621	0.922397	0.791978	1.07429
IL-4	urticaria	Inverse variance weighted	8	-0.0913214	0.0643547	0.15589	-0.217457	0.0348138	0.912724	0.804563	1.03543
IL2rα	urticaria	MR Egger	6	0.124505	0.0534258	0.0802135	0.019791	0.22922	1.13259	1.01999	1.25762
IL2rα	urticaria	Weighted median	6	0.0496854	0.0427284	0.244903	-0.0340623	0.133433	1.05094	0.966511	1.14274
IL2rα	urticaria	Inverse variance weighted	6	0.0479399	0.0410242	0.242575	-0.0324675	0.128347	1.04911	0.968054	1.13695
IL-2	urticaria	MR Egger	9	-0.0861689	0.0761737	0.295226	-0.235469	0.0631316	0.917439	0.7902	1.06517
IL-2	urticaria	Weighted median	9	0.121147	0.0559018	0.0302245	0.0115793	0.230714	1.12879	1.01165	1.2595
IL-2	urticaria	Inverse variance weighted	9	0.0660924	0.0490696	0.178009	-0.0300841	0.162269	1.06833	0.970364	1.17618
IFN-γ	urticaria	MR Egger	9	-0.106102	0.113447	0.380788	-0.328459	0.116254	0.899333	0.720033	1.12328
IFN-γ	urticaria	Weighted median	9	-0.0717796	0.0792581	0.365124	-0.227125	0.0835662	0.930736	0.796821	1.08716
IFN-γ	urticaria	Inverse variance weighted	9	-0.00497093	0.0575617	0.931182	-0.117792	0.10785	0.995041	0.888881	1.11388
GROα	urticaria	MR Egger	9	-0.120179	0.0609905	0.0894314	-0.23972	-0.000637565	0.886762	0.786848	0.999363
GROα	urticaria	Weighted median	9	-0.0301611	0.0365502	0.40926	-0.101799	0.0414773	0.970289	0.903211	1.04235
GROα	urticaria	Inverse variance weighted	9	-0.0548044	0.0274223	0.0456586	-0.108552	-0.00105674	0.94667	0.897132	0.998944
GCSF	urticaria	MR Egger	7	-0.0453625	0.100219	0.669776	-0.241792	0.151067	0.955651	0.785219	1.16308
GCSF	urticaria	Weighted median	7	-0.0570341	0.0803094	0.477593	-0.214441	0.100372	0.944562	0.806993	1.10558
GCSF	urticaria	Inverse variance weighted	7	0.0127052	0.0610224	0.835068	-0.106899	0.132309	1.01279	0.898617	1.14146
bFGF	urticaria	MR Egger	5	-0.106482	0.277534	0.726797	-0.650449	0.437485	0.898991	0.521811	1.54881
bFGF	urticaria	Weighted median	5	-0.160047	0.101333	0.114241	-0.358659	0.0385656	0.852104	0.698612	1.03932
bFGF	urticaria	Inverse variance weighted	5	-0.130768	0.0795947	0.1004	-0.286773	0.025238	0.877422	0.750682	1.02556
Eotaxin	urticaria	MR Egger	15	-0.238457	0.0824367	0.0125852	-0.400033	-0.0768811	0.787843	0.670298	0.926
Eotaxin	urticaria	Weighted median	15	-0.135442	0.0537676	0.0117682	-0.240826	-0.0300572	0.87333	0.785978	0.97039
Eotaxin	urticaria	Inverse variance weighted	15	-0.118325	0.0370738	0.00141481	-0.19099	-0.0456606	0.888407	0.826141	0.955366
CTACK:Cutaneous T-cell attracting,βNGF:Beta nerve growth factor,VEGF:Vascular endothelial growth factor,MIF:Macrophage migration inhibitory factor,TRAIL:TNF-related apoptosis inducing ligand,TNFβ:Tumor necrosis factor-beta,TNFα:Tumor necrosis factor-alpha,SDF1α:Stromal cell-derived factor-1 alpha ,SCGFβ :Stem cell growth factor beta,SCF: Stem cell factor,IL-16:Interleukin-16,RANTES:Regulated on A…

## Sheet: Table S10
Supplementary Table S10. The statistic power analyses of the correlation traits(p<5e-6)
Exposure Trait	Outcome Trait	Outcome Sample Size	α	K	R2	OR(risk)	OR(protect)	OR(MR-estimated)	Sufficient
bNGF	AA	361822	0.05	0.00188491	0.0811847	1.375	-	1.623	TRUE
IL-9	AA	361822	0.05	0.00188491	0.0693403	-	0.595	0.669	FALSE
IL2ra	AA	361822	0.05	0.00188491	0.0946835	-	0.65	0.737	FALSE
RANTES	chloasma	329538	0.05	0.00028828	0.0836132	1.99	-	2.308	TRUE
PDGFbb	chloasma	329538	0.05	0.00028828	0.0670742	-	-0.11	0.479	FALSE
MIF	chloasma	329538	0.05	0.00028828	0.0850999	-	0.02	0.38	FALSE
bNGF	HS	362071	0.05	0.00257132	0.0818467	1.32	-	1.634	TRUE
IL2ra	LP	367668	0.05	0.00978328	0.0946835	-	0.847	0.872	FALSE
IL-6	LP	367668	0.05	0.00978328	0.0537885	-	0.797	0.615	TRUE
MCP1	LP	367668	0.05	0.00978328	0.0681258	1.179	-	1.151	FALSE
SCGFb	SD	339277	0.05	0.00792273	0.092119	-	0.821	0.894	FALSE
Eotaxin	urticaria	368078	0.05	0.00949527	0.0649925	-	0.813	0.888	FALSE
GROa	urticaria	368078	0.05	0.00949527	0.116545	-	0.86	0.947	FALSE
IL-10	urticaria	368078	0.05	0.00949527	0.0693994	1.18	-	1.101	FALSE

[truncated: 4 more sheets: Table S11, Table S12, Table S13, Sheet1]
